# Supplementary material for: Entry Tropism of BK and Merkel Cell Polyomaviruses in Cell Culture
Source: PLoS One. 2012 Jul 31;7(7):e42181. doi: 10.1371/journal.pone.0042181 (PMC3409148; doi:10.1371/journal.pone.0042181)
Supplement: Table S1 — Relative transducibility of NCI-60 Cell Lines. (XLS) [file pone.0042181.s001.xls]

## Sheet: Sheet1
				Viral Titer		RLUs (% of A549)
	Cell Line Name	Inoculation Density	Cancer of Origin	MCV-GFP	BKV-GFP	MCV-GLuc	BKV-GLuc
	CCRF-CEM	40000	Leukemia	18540.1	12593.3	0.309834	ND
	HL-60(TB)	40000	Leukemia	53697.9	52338.5	0.00187211	ND
	K-562	5000	Leukemia	32175	82937.8	1.53607	ND
	MOLT-4	30000	Leukemia	0	0	0.0591586	ND
	RPMI-8226	20000	Leukemia	61644.8	132552	4.56121	ND
	SR	20000	Leukemia	72965.2	653293	1.32358	ND
	A549/ATCC	7500	Non-Small Cell Lung Cancer	4.03628e+06	4.69474e+06	100	100
	EKVX	20000	Non-Small Cell Lung Cancer	551394	1.85053e+06	ND	ND
	EKVX	10000	Non-Small Cell Lung Cancer	343382	4.42574e+06	52.8364	285.053
	HOP-62	10000	Non-Small Cell Lung Cancer	70724.4	57184.6	2.80144	1.00954
	HOP-92	20000	Non-Small Cell Lung Cancer	1.54594e+06	367962	12.8123	ND
	NCI-H226	20000	Non-Small Cell Lung Cancer	54044.3	2.15433e+07	2.4556	ND
	NCI-H23	20000	Non-Small Cell Lung Cancer	481240	564377	42.4081	ND
	NCI-H322M	20000	Non-Small Cell Lung Cancer	297805	151958	10.1694	ND
	NCI-H460	7500	Non-Small Cell Lung Cancer	30022.3	224570	3.50862	ND
	NCI-H522	20000	Non-Small Cell Lung Cancer	121885	1.02536e+06	3.27284	27.1307
	COLO 205	15000	Colon Cancer	7591.39	9937.82	0.253891	ND
	HCC-2998	15000	Colon Cancer	33965.5	197907	0.269232	2.10409
	HCT-116	5000	Colon Cancer	92747.7	4.96947e+06	6.50629	190.186
	HCT-15	10000	Colon Cancer	64841.7	0	0.724884	0.854706
	HT29	5000	Colon Cancer	28156.4	1.36326e+06	1.43454	ND
	KM12	15000	Colon Cancer	37476.9	84910.8	1.14649	6.5772
	SW-620	10000	Colon Cancer	36340.2	4.10258e+06	0.718813	ND
	SF-268	15000	CNS Cancer	304884	1.49217e+06	32.8229	53.028
	SF-295	10000	CNS Cancer	46983.1	2970000	1.9269	ND
	SF-539	15000	CNS Cancer	3.56344e+06	4.43388e+06	18.2028	33.0432
	SNB-19	15000	CNS Cancer	391984	1.27016e+06	3.79699	36.4997
	SNB-75	20000	CNS Cancer	438260	4.09781e+06	2.83277	ND
	U251	7500	CNS Cancer	48584.9	977771	0.359096	ND
	LOX IMVI	7500	Melanoma	54526.8	491927	0.557914	ND
	MALME-3M	20000	Melanoma	6.35061e+06	123229	285.038	1.41471
	M14	15000	Melanoma	252053	276480	31.5952	ND
	SK-MEL-2	20000	Melanoma	4.32502e+06	1.45482e+06	659.791	ND
	SK-MEL-28	10000	Melanoma	2.0646e+06	0	34.5014	6.26888
	SK-MEL-5	10000	Melanoma	4.69004e+06	37666.7	558.259	ND
	UACC-257	20000	Melanoma	889504	160761	383.175	ND
	UACC-62	10000	Melanoma	3.17404e+06	523162	328.726	47.7094
	MDA-MB-435 *	15000	Melanoma	3.80726e+06	913337	228.797	ND
	IGR-OV1	10000	Ovarian Cancer	188042	1.15655e+06	0.774819	7.87277
	OVCAR-3	10000	Ovarian Cancer	3.80662e+06	4.70073e+06	133.368	ND
	OVCAR-4	10000	Ovarian Cancer	56135	1.81507e+07	52.2251	527.064
	OVCAR-5	20000	Ovarian Cancer	49767.2	16918	0.0300961	1.20227
	OVCAR-8	10000	Ovarian Cancer	2.19902e+06	1.66455e+07	33.7644	361.462
	SK-OV-3	20000	Ovarian Cancer	35549.1	1.52607e+06	0.446326	6.66376
	NCI/ADR-RES **	15000	Ovarian Cancer	1.70843e+07	2.58285e+07	571.622	448.292
	786-0	10000	Renal Cancer	63978.6	76850	0.348839	ND
	A498	25000	Renal Cancer	203031	2.43638e+06	ND	ND
	ACHN	10000	Renal Cancer	20727.3	112273	0.470588	0.609033
	CAKI-1	10000	Renal Cancer	1.82688e+06	960036	41.4221	7.54069
	RXF 393	15000	Renal Cancer	63262.3	1.00271e+07	0.0895203	ND
	SN12C	15000	Renal Cancer	608850	1.48727e+06	15.9974	37.4128
	TK-10	15000	Renal Cancer	464909	2.05978e+06	1.12774	14.0217
	UO-31	15000	Renal Cancer	156469	130502	2.05366	1.36877
	PC-3	7500	Prostate Cancer	175126	106887	10.7395	ND
	DU-145	10000	Prostate Cancer	2.04278e+06	270406	46.7639	ND
	MCF7	10000	Breast Cancer	564819	2.68468e+06	40.1792	69.9047
	MDA-MB-231/ATCC	20000	Breast Cancer	923625	942535	28.7086	18.5472
	HS 578T	20000	Breast Cancer	126749	449933	ND	ND
	HS 578T	5000	Breast Cancer	1.21784e+06	5.64501e+06	19.8631	ND
	MDA-MB-468	20000	Breast Cancer	4.38621e+06	706258	236.97	19.2145
	BT-549	20000	Breast Cancer	29340.6	131896	0.302024	ND
	T-47D	20000	Breast Cancer	269198	4.65036e+07	4.43423	ND
	* Once considered a breast cancer cell line, studies have shown that MDA-MB-435 cells were derived from the M14
	melanoma cell line, and the gene expression profile of these cells resemebles that of other melanoma cells.
	** Once considered a breast cancer cell line, studies have shown that NCI/ADR-RES cells were derived from the OVCAR-8
	ovarian cancer cell line, and the gene expression profile of these cells resemebles that of OVCAR-8.
