# Supplementary material for: Entry Tropism of BK and Merkel Cell Polyomaviruses in Cell Culture
Source: PLoS One. 2012 Jul 31;7(7):e42181. doi: 10.1371/journal.pone.0042181 (PMC3409148; doi:10.1371/journal.pone.0042181)
Supplement: Table S2 — Correlations of viral titers with the complete set of genes. (XLS) [file pone.0042181.s002.xls]

## Sheet: Sheet1
All gene correlations
Gene Name	MCV-GFP	BKV-GFP	MCV-GLuc
A1BG-AS1	0.343	0.25	0.291
A1CF	-0.03	-0.053	-0.057
A2LD1	-0.09	-0.016	-0.176
A2M	0.272	-0.067	0.379
A2ML1	-0.059	-0.071	-0.071
A2MP1	0.142	0.059	0.106
A4GALT	-0.06	-0.033	-0.086
AAAS	0.101	0.236	0.149
AACS	-0.011	0.1	-0.054
AACSP1	0.082	-0.11	0.387
AADAC	-0.017	-0.037	-0.059
AADACL2	-0.005	-0.191	-0.039
AADAT	0.111	-0.174	0.213
AAGAB	-0.038	0.096	-0.026
AAK1	0.055	-0.114	0.037
AAMP	0.134	-0.05	0.268
AARS	0.005	0.063	-0.033
AARS2	0.13	-0.192	0.364
AARSD1	0.051	0.062	0.005
AASDH	-0.04	-0.049	-0.024
AASDHPPT	-0.031	0.738	-0.041
AASS	0.122	-0.121	0.26
AATF	-0.05	-0.228	0.094
AATK	0.139	-0.041	0.136
ABAT	-0.062	0.56	-0.026
ABCA1	-0.111	-0.107	-0.113
ABCA10	0.004	-0.05	0.072
ABCA11P	-0.104	0.116	-0.196
ABCA12	-0.14	0.294	-0.149
ABCA13	-0.064	-0.104	-0.039
ABCA17P	0.325	0.298	0.184
ABCA2	-0.016	0.287	-0.075
ABCA3	0.028	0.369	-0.107
ABCA4	-0.054	-0.022	-0.059
ABCA5	0.141	0.156	0.238
ABCA6	-0.016	-0.023	0.054
ABCA7	-0.154	-0.088	-0.164
ABCA8	0.157	-0.081	0.331
ABCA9	0.213	-0.066	0.267
ABCB1	0.578	0.188	0.383
ABCB10	-0.207	-0.231	-0.189
ABCB10P3	0.195	0.136	0.185
ABCB10P4	-0.229	-0.244	-0.169
ABCB11	-0.12	-0.053	-0.119
ABCB4	0.556	0.148	0.691
ABCB5	0.234	-0.107	0.502
ABCB6	0.09	0.026	0.245
ABCB7	-0.095	-0.192	-0.09
ABCB8	0.333	0.056	0.387
ABCB9	0.343	0.048	0.458
ABCC1	0.049	0.024	-0.19
ABCC10	-0.01	-0.005	0.174
ABCC11	-0.057	0.723	-0.063
ABCC12	-0.044	0.723	-0.079
ABCC13	-0.05	0.702	-0.076
ABCC2	0.098	-0.126	0.21
ABCC3	-0.209	-0.096	-0.324
ABCC4	-0.091	-0.265	-0.063
ABCC5	0.146	0.23	0.208
ABCC6	-0.076	0.651	-0.123
ABCC6P1	-0.121	0.063	-0.219
ABCC8	-0.066	-0.054	-0.064
ABCC9	-0.052	-0.078	-0.069
ABCD1	0.144	-0.167	0.298
ABCD1P2	0.189	-0.175	0.372
ABCD1P4	0.174	-0.176	0.217
ABCD3	-0.226	-0.026	-0.254
ABCD4	0.195	0.179	0.195
ABCE1	-0.038	-0.105	-0.179
ABCF1	0.22	0.083	0.263
ABCF2	0.168	-0.181	0.263
ABCF3	0.031	0.276	0.168
ABCG1	-0.115	-0.042	-0.117
ABCG2	-0.084	-0.176	-0.075
ABCG4	0.155	0.193	0.021
ABCG5	0.276	-0.098	0.447
ABHD1	-0.02	0.531	-0.017
ABHD10	0.11	-0.048	0.167
ABHD11	-0.098	0.12	0.027
ABHD12	0.008	-0.023	-0.001
ABHD12B	-0.05	0.022	-0.066
ABHD13	-0.173	0.022	-0.111
ABHD14A	0.123	-0.189	0.252
ABHD14B	0.143	0.042	0.276
ABHD15	0.032	-0.052	0.121
ABHD16A	0.157	0.208	0.131
ABHD16B	0.024	-0.181	0.086
ABHD2	-0.008	-0.155	-0.055
ABHD3	-0.218	-0.168	-0.213
ABHD4	0.127	0.041	0.02
ABHD5	0.057	-0.035	-0.012
ABHD6	0.147	-0.25	0.355
ABHD8	-0.014	0.164	-0.075
ABI1	-0.134	0.085	-0.114
ABI2	-0.003	-0.164	-0.019
ABI3	0.521	0.295	0.288
ABI3BP	-0.092	0.016	-0.141
ABL1	0.003	0.028	-0.146
ABL2	0.207	0.062	0.232
ABLIM1	-0.165	0.011	-0.177
ABLIM3	0.017	-0.058	-0.024
ABO	-0.139	-0.131	-0.141
ABP1	-0.089	-0.062	-0.106
ABR	0.042	-0.093	0.001
ABT1	0.15	0.064	0.219
ABTB1	0.335	-0.024	0.35
ABTB2	-0.019	0.074	0.041
ACAA1	-0.086	-0.011	0.068
ACAA2	-0.134	-0.28	-0.012
ACACA	-0.239	0.024	-0.228
ACACB	0.176	-0.121	0.258
ACAD10	0.053	0.246	0.179
ACAD11	0.219	0.082	0.311
ACAD8	-0.106	0.395	-0.106
ACAD9	0.165	0.193	0.22
ACADL	-0.003	0.174	-0.022
ACADM	-0.019	-0.223	0.064
ACADS	0.017	-0.066	0.068
ACADSB	-0.165	-0.187	0.004
ACADVL	-0.082	0.067	-0.138
ACAN	0.105	-0.087	0.131
ACAP1	-0.137	-0.093	-0.14
ACAP2	-0.124	-0.021	0.051
ACAP3	-0.114	-0.147	0.035
ACAT1	-0.098	0.006	-0.057
ACAT2	-0.041	0.036	-0.057
ACBD3	0.223	0.001	0.178
ACBD4	0.024	0.354	-0.088
ACBD5	-0.131	-0.204	-0.104
ACBD6	-0.215	0.071	-0.101
ACBD7	0.024	0.31	-0.133
ACCN1	-0.135	-0.031	-0.117
ACCN2	0.071	0.031	0.106
ACCN3	0.049	0.283	-0.071
ACCS	-0.024	0.18	0.015
ACD	-0.036	-0.295	0.007
ACE	-0.088	0.267	-0.151
ACE2	-0.06	-0.051	-0.059
ACER1	-0.073	0.734	-0.11
ACER2	-0.159	0.406	-0.184
ACER3	0.035	0.23	-0.053
ACIN1	0.119	0.012	0.125
ACLY	0.002	0.04	0.029
ACN9	-0.056	-0.414	0.115
ACO1	0.073	-0.092	-0.013
ACO2	0.132	-0.141	0.468
ACOT1	0.207	0.171	0.244
ACOT11	-0.099	-0.092	-0.094
ACOT12	0.302	-0.079	0.507
ACOT13	-0.075	-0.053	0.041
ACOT4	0.053	0.565	-0.031
ACOT7	0.044	-0.223	0.214
ACOT8	0.013	0.226	0.132
ACOT9	0.082	0.143	-0.023
ACOX1	0.002	0.21	0.034
ACOX2	-0.042	0.264	0.122
ACOX3	-0.04	-0.016	-0.046
ACOXL	-0.062	-0.057	-0.073
ACP2	0.029	0.134	0.141
ACP5	0.23	-0.156	0.452
ACP6	-0.105	-0.142	-0.056
ACPL2	0.081	0.031	0.085
ACPP	-0.096	-0.119	-0.008
ACR	0.363	0.155	0.245
ACRBP	-0.124	-0.114	-0.153
ACRC	-0.168	-0.041	-0.184
ACSF2	0.205	0.256	0.171
ACSF3	-0.022	-0.021	-0.019
ACSL1	-0.038	-0.066	0.13
ACSL3	0.327	-0.184	0.532
ACSL4	0.09	-0.118	-0.011
ACSL5	-0.221	-0.149	-0.224
ACSM3	-0.102	-0.005	-0.11
ACSS1	0.09	-0.03	0.21
ACSS2	-0.091	-0.038	0.033
ACSS3	0.062	0.028	0.178
ACTA2	-0.079	0.005	-0.077
ACTB	-0.003	0.128	-0.151
ACTBL2	-0.063	0.105	-0.098
ACTBP11	0.029	-0.067	0.036
ACTBP8	0.097	-0.085	0.32
ACTC1	0.553	0.331	0.263
ACTG1	0.139	-0.083	0.099
ACTG1P10	0.04	-0.171	-0.015
ACTG1P3	-0.054	0.136	-0.131
ACTG2	0.063	-0.056	-0.022
ACTL6A	-0.065	-0.115	0.018
ACTL7A	0.238	0.095	0.121
ACTL8	0.026	-0.096	0.215
ACTL9	0.089	0.123	0.016
ACTN1	0.329	0.257	0.229
ACTN2	0.187	-0.028	0.312
ACTN4	0.047	0.065	-0.154
ACTR10	0.195	0.331	0.193
ACTR1A	0.038	0.279	-0.081
ACTR1B	0.028	0.201	-0.051
ACTR2	-0.003	-0.191	-0.025
ACTR3	0.074	-0.225	-0.037
ACTR3B	0.001	0.007	0.049
ACTR3BP3	0.087	0.155	-0.033
ACTR3BP4	-0.017	-0.152	-0.113
ACTR3C	-0.221	-0.012	-0.251
ACTR5	-0.023	-0.099	-0.008
ACTR6	-0.028	0.018	-0.085
ACTR8	-0.049	-0.189	0.014
ACTRT1	0.05	0.202	-0.077
ACVR1	0.13	-0.119	0.212
ACVR1B	-0.077	0.143	-0.073
ACVR1C	0.262	-0.165	0.424
ACVR2A	0.184	0.049	0.179
ACVR2B	0.12	-0.102	0.235
ACVRL1	0.04	0.048	0.012
ACY1	0.111	-0.064	0.329
ACY3	-0.115	-0.099	-0.098
ACYP1	-0.151	-0.113	-0.085
ACYP2	-0.176	-0.146	-0.168
ADA	-0.092	-0.112	-0.057
ADAD1	-0.05	-0.043	-0.043
ADAL	-0.038	-0.077	0.122
ADAM1	-0.09	0.041	-0.126
ADAM10	-0.077	-0.142	-0.007
ADAM11	0.308	0.002	0.32
ADAM12	-0.083	-0.036	-0.173
ADAM15	-0.111	0.153	-0.035
ADAM17	-0.013	-0.213	-0.017
ADAM19	-0.023	-0.078	0.002
ADAM2	-0.013	-0.035	-0.072
ADAM20	0.035	0.125	-0.063
ADAM22	-0.007	-0.124	0.012
ADAM23	0.072	-0.15	0.186
ADAM28	-0.083	-0.089	-0.083
ADAM29	0.096	0.044	-0.01
ADAM32	-0.118	-0.076	-0.158
ADAM33	-0.083	-0.09	-0.085
ADAM3B	-0.146	-0.078	-0.179
ADAM8	-0.094	-0.079	-0.138
ADAM9	0.088	0.148	-0.094
ADAMTS1	0.143	0.151	0.096
ADAMTS10	0.079	0.079	-0.058
ADAMTS12	-0.054	0.05	-0.115
ADAMTS14	-0.06	0.002	-0.098
ADAMTS15	-0.105	0.079	-0.163
ADAMTS16	-0.137	-0.167	-0.245
ADAMTS17	0.044	-0.179	0.033
ADAMTS18	-0.073	-0.056	-0.005
ADAMTS19	-0.058	-0.02	-0.052
ADAMTS2	0.031	0.057	-0.093
ADAMTS20	-0.042	0.231	0.053
ADAMTS3	-0.058	-0.076	-0.129
ADAMTS4	0.035	-0.086	-0.012
ADAMTS5	-0.001	0.089	-0.09
ADAMTS6	0.081	0.093	-0.041
ADAMTS7	0.133	0.133	0.032
ADAMTS8	0.038	0.036	-0.028
ADAMTS9	-0.087	-0.119	-0.024
ADAMTSL1	-0.057	-0.102	-0.148
ADAMTSL2	-0.026	-0.002	-0.035
ADAMTSL3	-0.039	0.063	-0.102
ADAMTSL4	0.275	0.177	0.105
ADAMTSL5	0.254	0.376	0.215
ADAP1	-0.15	0.039	-0.151
ADAP2	-0.137	-0.028	-0.202
ADAR	-0.188	-0.042	-0.068
ADARB1	0.221	0.176	0.151
ADARB2	-0.073	-0.059	-0.064
ADAT1	-0.314	-0.242	-0.125
ADAT2	-0.097	-0.192	-0.033
ADAT3	-0.024	-0.037	0.078
ADC	-0.001	-0.109	0.257
ADCK1	0.074	0.124	0.287
ADCK2	0.16	0.261	0.197
ADCK3	-0.03	-0.157	0.029
ADCK4	-0.054	-0.006	-0.026
ADCK5	0.163	0.118	0.207
ADCY1	0.342	-0.088	0.636
ADCY10	-0.136	-0.152	-0.096
ADCY2	0.361	-0.057	0.55
ADCY3	-0.022	-0.346	0.108
ADCY5	0.59	0.336	0.332
ADCY6	0.019	0.409	-0.078
ADCY7	0.036	-0.139	-0.055
ADCY9	0.138	0.232	0.062
ADCYAP1	0.062	0.016	0.168
ADD1	-0.009	0.007	-0.139
ADD2	0.17	0.028	0.061
ADD3	0.108	-0.163	0.072
ADH1A	-0.044	-0.133	-0.086
ADH1B	0.025	-0.02	-0.042
ADH1C	-0.084	-0.076	-0.084
ADH5	-0.038	-0.138	-0.169
ADH5P3	-0.275	-0.02	-0.269
ADH5P4	0.003	-0.156	-0.02
ADH6	-0.045	-0.105	-0.034
ADHFE1	0.123	0.628	0.127
ADI1	0.072	-0.023	0.078
ADIG	-0.022	0.2	-0.142
ADIPOR1	0.025	-0.001	0.243
ADIPOR2	0.24	0.038	0.275
ADK	0.059	0.396	-0.122
ADM	0.05	0.209	-0.081
ADM2	-0.076	0.082	-0.152
ADNP	0.033	0.129	-0.054
ADNP2	-0.256	-0.253	-0.21
ADO	-0.081	-0.13	-0.002
ADORA1	-0.034	0.04	-0.141
ADORA2A	-0.102	-0.008	-0.146
ADORA2B	0.057	-0.208	-0.058
ADORA2BP1	0.072	-0.117	0.003
ADPGK	-0.056	-0.05	-0.036
ADPRH	0.101	0.034	0.114
ADPRHL1	-0.063	0.466	-0.148
ADPRHL2	-0.258	0.001	-0.178
ADRA1B	-0.073	0.033	-0.16
ADRA1D	-0.064	-0.037	-0.103
ADRA2A	-0.13	0.058	-0.148
ADRA2C	0.057	0.144	0.046
ADRB2	0.086	0.039	-0.059
ADRBK1	-0.23	-0.082	-0.257
ADRBK2	-0.005	-0.164	0.17
ADRM1	0.183	-0.066	0.236
ADSL	0.043	-0.285	0.155
ADSS	0.114	-0.145	0.166
ADSSL1	0.033	0.053	0.053
AEBP1	0.427	0.108	0.436
AEBP2	-0.032	-0.151	0.031
AEN	-0.003	-0.147	0.213
AES	-0.151	0.118	-0.164
AFAP1	0.016	0.008	-0.15
AFAP1-AS1	0.142	-0.029	0.13
AFAP1L1	0.24	-0.087	0.409
AFAP1L2	-0.012	-0.038	-0.082
AFF1	-0.11	0.006	-0.149
AFF2	-0.108	-0.108	-0.106
AFF3	0.038	0.339	0.016
AFF4	0.121	0.146	0.201
AFG3L1P	0.013	0.15	-0.022
AFG3L2	0.119	-0.166	0.301
AFG3L2P1	0.079	-0.163	0.272
AFMID	0.042	-0.087	0.138
AFTPH	-0.101	0.01	-0.094
AGA	-0.008	-0.143	0.147
AGAP1	-0.117	-0.072	-0.073
AGAP11	0.147	0.102	0.281
AGAP2	-0.119	-0.13	-0.064
AGAP3	0.307	-0.101	0.422
AGAP5	-0.225	0.147	-0.287
AGAP6	-0.287	0.154	-0.306
AGAP7	-0.143	-0.026	-0.194
AGBL2	-0.029	0.172	-0.061
AGBL5	0.035	-0.022	0.024
AGER	-0.012	0.117	-0.085
AGFG1	0.19	-0.184	0.181
AGFG2	-0.114	-0.032	-0.003
AGGF1	-0.215	-0.072	0.041
AGGF1P2	-0.035	-0.043	0.031
AGGF1P3	0.012	-0.016	0.044
AGGF1P4	0.133	-0.176	0.247
AGK	0.187	-0.152	0.307
AGL	0.055	0.214	-0.036
AGMAT	-0.022	-0.051	-0.093
AGMO	0.137	-0.055	0.227
AGPAT1	0.237	0.001	0.298
AGPAT2	0.113	-0.003	0.081
AGPAT3	-0.157	-0.056	-0.164
AGPAT4	-0.123	-0.062	-0.167
AGPAT5	-0.168	-0.35	-0.128
AGPAT6	0.289	-0.031	0.41
AGPAT9	0.05	-0.355	0.113
AGPHD1	-0.035	0.137	-0.09
AGPS	0.016	-0.467	0.012
AGR2	-0.15	0.235	-0.15
AGR3	-0.087	0.519	-0.086
AGRN	0.025	0.22	-0.09
AGT	0.002	-0.08	0.009
AGTPBP1	-0.2	-0.335	-0.214
AGTR1	-0.01	-0.086	-0.052
AGTR2	0.041	-0.203	0.021
AGTRAP	0.211	0.04	0.274
AGXT2	-0.052	0.752	-0.079
AGXT2L1	0.343	-0.11	0.375
AGXT2L2	-0.165	0.148	-0.093
AHCTF1	0.166	-0.003	0.109
AHCTF1P1	0.048	-0.173	0.084
AHCY	0.174	0.073	0.314
AHCYL1	-0.185	-0.111	0.053
AHCYL2	0.077	-0.185	0.222
AHDC1	0.381	0.169	0.304
AHI1	-0.199	-0.201	-0.273
AHNAK	0.005	0.192	-0.163
AHNAK2	0.112	0.057	0.058
AHR	-0.056	-0.111	0.018
AHRR	0.125	-0.077	0.101
AHSA1	0.022	-0.004	0.092
AHSA2	-0.104	0.002	-0.072
AHSG	0.725	0.302	0.435
AHSP	0.003	-0.058	-0.029
AIDA	-0.109	-0.289	-0.11
AIF1	-0.109	-0.113	-0.11
AIF1L	0.138	0.225	0.124
AIFM1	0.009	-0.221	0.197
AIFM2	-0.079	-0.237	-0.036
AIFM3	-0.062	0.095	-0.101
AIG1	-0.215	-0.014	-0.316
AIM1	-0.237	-0.109	-0.225
AIM1L	-0.19	0.152	-0.184
AIM2	-0.042	-0.104	-0.037
AIMP1	-0.284	-0.143	-0.3
AIMP2	0.025	0.033	0.209
AIP	0.047	0.046	-0.126
AJAP1	-0.024	0.203	0.028
AK1	0.148	0.087	0.102
AK2	-0.106	-0.127	0.076
AK2P1	-0.02	-0.109	0.187
AK2P2	0.075	0.352	-0.068
AK3	-0.055	0.076	-0.156
AK3P4	0.063	-0.183	0.339
AK3P5	-0.067	-0.087	-0.193
AK4	-0.093	0.034	-0.137
AK4P3	0.141	-0.084	0.418
AK4P4	0.288	-0.032	0.531
AK4P6	-0.111	0.036	-0.043
AK5	-0.144	-0.121	-0.123
AK7	-0.077	0.01	-0.062
AKAP1	-0.032	-0.148	0.095
AKAP10	0.062	0.061	0.129
AKAP11	-0.265	-0.179	-0.203
AKAP12	0.32	0.081	0.185
AKAP13	0.103	-0.078	0.039
AKAP14	-0.203	-0.168	-0.243
AKAP17A	-0.124	-0.12	-0.216
AKAP4	-0.089	-0.147	-0.079
AKAP5	-0.031	0.087	-0.134
AKAP6	0.128	-0.054	0.34
AKAP7	0.058	-0.136	0.167
AKAP8	0.02	-0.134	0.134
AKAP8L	0.034	0.19	0.097
AKAP9	-0.112	-0.18	0.102
AKD1	-0.227	0.079	-0.223
AKIRIN1	0.017	-0.103	0.15
AKIRIN2	0.248	0.064	0.109
AKNA	-0.136	-0.125	-0.158
AKNAD1	-0.122	-0.209	-0.082
AKR1A1	-0.057	-0.112	-0.063
AKR1B1	-0.001	-0.06	-0.025
AKR1B10	-0.033	-0.055	-0.099
AKR1B15	-0.035	0.061	-0.038
AKR1B1P1	0.129	-0.136	0.345
AKR1B1P3	0.285	-0.11	0.53
AKR1B1P4	0.032	-0.011	-0.038
AKR1B1P5	-0.018	-0.021	-0.028
AKR1B1P7	0.024	-0.072	0.002
AKR1B1P8	-0.066	-0.027	-0.11
AKR1C1	-0.047	-0.074	-0.091
AKR1C2	-0.053	-0.09	-0.113
AKR1C3	-0.081	-0.074	-0.168
AKR1C4	-0.066	-0.093	-0.078
AKR1CL1	0.025	0.035	-0.053
AKR1E2	-0.03	-0.03	-0.082
AKR7A2	0.009	-0.113	0.18
AKR7A2P1	0.063	-0.079	0.126
AKR7A3	-0.238	-0.002	-0.187
AKT1	-0.065	0.082	0.131
AKT1S1	0.065	0.031	0.129
AKT2	0.103	-0.06	-0.025
AKT3	0.391	0.076	0.293
AKTIP	-0.25	0.111	-0.254
ALAD	0.065	0.157	0.122
ALAS1	0.157	-0.022	0.285
ALAS2	-0.068	-0.056	-0.075
ALB	-0.073	-0.033	-0.076
ALCAM	-0.047	0.035	-0.151
ALDH16A1	0.006	-0.017	-0.014
ALDH18A1	-0.423	-0.158	-0.441
ALDH1A1	-0.044	-0.152	-0.065
ALDH1A2	-0.102	0.004	-0.103
ALDH1A3	-0.054	0.002	-0.057
ALDH1B1	0.236	-0.147	0.285
ALDH1L1	0.011	-0.095	0.075
ALDH1L2	0.202	0.193	0.087
ALDH2	0.015	-0.027	-0.046
ALDH3A1	-0.08	-0.132	-0.135
ALDH3A2	-0.065	-0.019	-0.016
ALDH3B1	-0.067	-0.021	-0.166
ALDH3B2	-0.064	0.508	-0.072
ALDH4A1	0.041	0.164	0.054
ALDH5A1	0.124	0.181	-0.033
ALDH6A1	-0.051	0.324	-0.079
ALDH7A1	0.008	0.011	-0.025
ALDH7A1P1	-0.064	-0.067	-0.102
ALDH9A1	0.142	0.192	0.301
ALDOA	0.004	-0.1	0.112
ALDOAP1	-0.166	-0.15	-0.02
ALDOC	-0.103	0.057	0.063
ALG1	0.136	-0.11	0.194
ALG10	-0.268	-0.146	-0.207
ALG10B	-0.162	0.023	-0.161
ALG11	-0.142	0.144	-0.202
ALG12	-0.099	-0.211	0
ALG13	-0.022	-0.259	-0.072
ALG14	0.032	0.067	0.046
ALG1L2	0.088	-0.041	0.203
ALG2	-0.312	-0.275	-0.352
ALG3	0.03	-0.033	0.196
ALG5	-0.158	-0.178	-0.078
ALG6	-0.236	-0.228	-0.004
ALG8	0.02	0.071	0.061
ALG9	-0.287	0.054	-0.287
ALK	-0.004	-0.074	0.072
ALKBH1	0.127	0.24	0.214
ALKBH2	0.12	-0.078	0.242
ALKBH3	-0.044	0.096	0.044
ALKBH4	-0.072	-0.203	0.105
ALKBH5	0.002	-0.14	-0.079
ALKBH6	0.043	-0.035	-0.039
ALKBH7	0.135	0.045	0.239
ALKBH8	0.035	-0.045	0.022
ALMS1	-0.075	-0.463	0.021
ALMS1P	0.24	-0.121	0.516
ALOX12B	-0.056	0.057	-0.078
ALOX12P2	-0.065	-0.007	-0.096
ALOX15	-0.026	0.212	-0.046
ALOX5	-0.101	-0.051	-0.13
ALOX5AP	-0.144	-0.079	-0.167
ALOXE3	0.007	0.453	-0.104
ALPK1	-0.069	0.02	-0.05
ALPK2	-0.164	-0.053	-0.217
ALPK3	-0.095	-0.003	-0.112
ALPL	0.057	0.031	-0.008
ALPP	0.009	-0.063	-0.003
ALS2	-0.059	-0.076	-0.091
ALS2CL	-0.122	0.159	-0.181
ALS2CR11	0.342	0.048	0.357
ALS2CR12	0.017	-0.047	0.241
ALS2CR4	-0.193	-0.123	-0.191
ALS2CR8	-0.12	-0.142	-0.122
ALX1	0.391	-0.095	0.58
AMAC1L1	-0.23	-0.122	-0.199
AMAC1L2	-0.012	-0.118	-0.084
AMAC1L3	0.041	0.2	-0.049
AMACR	0.001	-0.14	0.089
AMBN	0.119	0.051	0.166
AMBRA1	-0.036	0.052	0.14
AMD1	-0.085	-0.217	-0.071
AMDHD1	0.013	-0.103	-0.106
AMDHD2	0.251	-0.058	0.429
AMELX	0.077	0.12	0.095
AMFR	-0.011	0.173	-0.052
AMH	-0.171	0.202	-0.257
AMHR2	0.182	-0.111	0.105
AMIGO1	-0.02	0.11	-0.044
AMIGO2	-0.112	-0.053	-0.26
AMIGO3	-0.149	0.027	-0.278
AMMECR1	-0.147	-0.293	-0.136
AMMECR1L	0.307	-0.065	0.38
AMN1	-0.13	-0.114	-0.126
AMOT	-0.017	-0.04	-0.033
AMOTL1	0.157	-0.088	0.219
AMOTL2	0.248	0.334	0.067
AMPD1	-0.062	-0.041	-0.079
AMPD2	-0.095	-0.174	0.079
AMPD3	-0.248	-0.094	-0.256
AMPH	0.119	0.082	0.102
AMT	-0.003	0.16	-0.116
AMTN	-0.066	-0.008	-0.061
AMY2B	-0.037	-0.065	0.001
AMZ1	-0.105	0.655	-0.093
AMZ2	0.074	0.031	0.193
AMZ2P1	-0.016	-0.102	0.263
ANAPC1	0.142	-0.214	0.186
ANAPC10	-0.047	-0.11	-0.114
ANAPC11	0.086	0.02	0.079
ANAPC13	0.159	0.132	0.23
ANAPC16	-0.28	-0.066	-0.369
ANAPC2	-0.098	0.28	-0.159
ANAPC4	-0.323	-0.283	-0.337
ANAPC5	-0.066	0.131	-0.09
ANAPC7	0.055	0.215	0.007
ANG	0.035	-0.06	-0.039
ANGEL1	-0.024	0.151	0.11
ANGEL2	-0.179	-0.354	-0.126
ANGPT1	0.005	-0.025	0.004
ANGPTL2	0.257	-0.088	0.255
ANGPTL3	0.025	0.02	0.102
ANGPTL4	-0.15	0.149	-0.128
ANGPTL5	-0.064	-0.004	-0.059
ANGPTL6	0.167	-0.142	0.23
ANGPTL7	0.231	-0.148	0.544
ANK1	-0.104	-0.105	-0.127
ANK2	0.357	-0.133	0.506
ANK3	-0.113	0.091	-0.032
ANKAR	-0.161	0.097	-0.178
ANKDD1A	0.235	0.05	0.275
ANKDD1B	-0.203	-0.02	-0.235
ANKFN1	-0.118	0.104	-0.107
ANKFY1	0.23	0.089	0.161
ANKH	0.126	-0.174	0.102
ANKHD1-EIF4EBP3	-0.249	0.197	-0.175
ANKIB1	-0.138	-0.117	-0.064
ANKLE1	0.016	-0.085	-0.006
ANKLE2	-0.108	0.245	-0.328
ANKMY1	-0.228	-0.281	-0.133
ANKMY2	-0.111	-0.153	-0.109
ANKRA2	-0.197	0.085	-0.159
ANKRD1	0.2	0.235	0.184
ANKRD10	-0.292	-0.216	-0.218
ANKRD11	0.055	0.094	-0.058
ANKRD12	0.048	0.03	-0.005
ANKRD13A	0.078	0.233	-0.091
ANKRD13B	-0.224	-0.261	-0.135
ANKRD13C	-0.076	0.066	-0.139
ANKRD13D	-0.178	0.041	-0.159
ANKRD16	-0.024	0.056	-0.039
ANKRD17	-0.073	-0.266	-0.04
ANKRD18A	-0.046	-0.067	-0.136
ANKRD18B	0.334	0.135	0.251
ANKRD19	0.014	-0.013	0.039
ANKRD2	0.051	0.148	-0.061
ANKRD20A3	-0.093	0.045	-0.175
ANKRD20A6P	0.025	-0.003	-0.002
ANKRD20A8P	0.351	0.03	0.529
ANKRD22	-0.164	0.081	-0.165
ANKRD23	0.049	-0.089	-0.006
ANKRD26	0.033	0.202	-0.096
ANKRD27	0.197	-0.071	0.088
ANKRD28	0.253	-0.155	0.394
ANKRD29	-0.101	-0.088	-0.172
ANKRD30A	0.151	-0.013	0.091
ANKRD30B	0.084	-0.063	0.322
ANKRD30BP2	-0.048	-0.09	-0.05
ANKRD32	-0.164	-0.167	-0.065
ANKRD33	0.113	0.005	0.058
ANKRD33B	-0.001	0.016	-0.139
ANKRD34A	-0.022	0.173	0.036
ANKRD34B	0.14	0.051	0.049
ANKRD36	0.264	0.064	0.052
ANKRD36B	0.123	0.045	-0.123
ANKRD36BP1	-0.026	-0.151	-0.052
ANKRD36BP2	0.163	0.038	0.055
ANKRD37	0.09	-0.076	0.18
ANKRD39	0.285	-0.159	0.388
ANKRD40	0.185	0.042	0.206
ANKRD42	0.129	0.333	0.177
ANKRD43	-0.065	0.384	-0.113
ANKRD44	0.125	-0.186	0.263
ANKRD45	0.096	-0.103	0.262
ANKRD46	0.005	0.053	0.018
ANKRD49	-0.292	0.229	-0.216
ANKRD5	-0.214	0.07	-0.209
ANKRD50	0.112	0.001	0.091
ANKRD52	-0.087	0.144	-0.036
ANKRD54	0.173	-0.053	0.325
ANKRD55	-0.088	-0.062	-0.066
ANKRD56	-0.134	0.147	-0.159
ANKRD57	0.254	0.149	0.174
ANKRD6	0.554	0.334	0.509
ANKRD62	0.18	0.033	0.279
ANKRD7	0.206	-0.134	0.233
ANKRD9	0.185	0.045	0.318
ANKS1A	0.263	-0.097	0.522
ANKS1B	-0.043	0.192	-0.114
ANKS3	-0.052	0.06	-0.19
ANKS4B	-0.106	-0.117	-0.088
ANKS6	-0.221	-0.309	-0.206
ANKZF1	-0.115	-0.256	0.013
ANLN	-0.063	0.122	-0.12
ANO1	-0.162	0.008	-0.152
ANO10	-0.023	0.218	-0.032
ANO2	0.063	0.074	0.044
ANO3	-0.051	-0.05	-0.043
ANO4	0.298	-0.01	0.386
ANO5	0.181	0.371	0.08
ANO6	0.04	0.219	-0.034
ANO7	-0.051	-0.057	-0.06
ANO8	-0.127	0.068	-0.17
ANO9	-0.216	-0.002	-0.222
ANP32A	0.007	-0.116	0.035
ANP32B	-0.242	-0.331	-0.243
ANP32BP2	0.216	-0.042	0.347
ANP32D	0.067	-0.122	0.074
ANP32E	-0.28	-0.297	-0.374
ANPEP	0.217	0.044	0.055
ANTXR1	0.17	-0.042	0.115
ANTXR2	-0.153	-0.158	-0.188
ANUBL1	-0.222	0.108	-0.198
ANXA1	0.02	-0.131	-0.174
ANXA10	-0.13	-0.102	-0.114
ANXA11	-0.134	-0.073	-0.238
ANXA13	-0.076	-0.106	-0.065
ANXA2	0.02	0.115	-0.097
ANXA2P1	-0.05	0.031	-0.127
ANXA2P2	0.06	0.103	0.008
ANXA2P3	0.011	-0.068	-0.072
ANXA3	-0.115	0.099	-0.277
ANXA4	-0.176	-0.066	-0.206
ANXA5	0.231	-0.023	0.329
ANXA6	0.13	0.271	0.018
ANXA7	-0.2	0.125	-0.312
ANXA8L1	0.163	0.221	-0.014
ANXA8L2	0.022	0.209	-0.111
ANXA9	-0.077	0.423	-0.082
AOAH	-0.075	-0.104	-0.148
AOC2	-0.018	0.078	0.156
AOC3	-0.004	0.069	0.183
AOX1	-0.01	-0.017	-0.025
AP1AR	0.019	-0.121	0.033
AP1B1	0.011	-0.006	0.083
AP1B1P1	0.041	-0.068	0.092
AP1B1P2	0.209	-0.077	0.557
AP1G1	-0.095	0.068	-0.171
AP1G2	0.044	0.219	0.034
AP1M1	-0.006	-0.151	0.056
AP1M2	-0.003	0.353	-0.118
AP1S1	-0.075	-0.214	0.076
AP1S2	0.166	-0.071	0.395
AP1S3	-0.109	-0.093	-0.087
AP2A1	0.002	0.14	0.01
AP2A2	-0.042	-0.095	-0.056
AP2B1	-0.138	-0.005	-0.283
AP2M1	0.094	0.376	-0.082
AP2S1	0.124	0.101	0.239
AP3B1	-0.212	-0.086	-0.225
AP3B2	-0.142	-0.011	-0.14
AP3D1	0.063	-0.088	0.322
AP3M1	-0.137	0.167	-0.215
AP3M2	0.143	-0.086	0.192
AP3S1	-0.128	0.029	-0.112
AP3S2	-0.057	-0.025	-0.055
AP4B1	-0.197	-0.207	-0.142
AP4E1	-0.095	0.069	-0.139
AP4M1	-0.175	-0.121	-0.039
AP4S1	0.149	0.148	0.044
APAF1	0.137	0.013	0.063
APBA1	-0.024	0.005	-0.054
APBA2	0.187	-0.088	0.123
APBA3	-0.022	-0.072	-0.017
APBB1	0.378	-0.078	0.454
APBB1IP	-0.049	-0.054	-0.099
APBB2	0.054	0.101	-0.072
APBB3	-0.11	0.251	0.069
APC	0.106	0.073	0.277
APCDD1	0.156	-0.11	0.034
APCDD1L	-0.058	0.119	-0.132
APEH	0.199	0.029	0.393
APEX1	0.219	-0.13	0.208
APEX2	-0.092	-0.024	0.029
APH1A	-0.042	-0.051	0.048
APH1B	0.025	0.155	0.008
API5	-0.22	0.098	-0.168
APIP	0.048	-0.174	0.09
APITD1	-0.067	-0.212	0.049
APLF	-0.011	-0.242	0.032
APLN	-0.134	-0.093	-0.142
APLP1	-0.027	0.134	-0.058
APLP2	-0.3	0.153	-0.306
APOA1	0.163	0.111	0.174
APOA1BP	0.05	0.022	0.228
APOA4	0.135	0.193	-0.017
APOBEC1	-0.099	-0.082	-0.089
APOBEC3B	0.015	0.01	0.042
APOBEC3C	0.122	-0.26	0.203
APOBEC3D	0.1	-0.168	0.215
APOBEC3F	0.099	0.008	0.072
APOBEC3G	0.184	-0.145	0.158
APOBEC3H	-0.04	-0.124	0.018
APOBEC4	-0.053	-0.158	-0.044
APOBR	-0.233	0.053	-0.338
APOC1	0.229	-0.088	0.271
APOC2	0.061	-0.091	0.177
APOD	0.342	0.052	0.42
APOE	0.246	0.127	0.308
APOL1	-0.167	0.037	-0.2
APOL2	-0.082	0	-0.057
APOL3	-0.151	-0.032	-0.183
APOL4	-0.108	-0.059	-0.11
APOL5	-0.033	-0.047	-0.138
APOL6	-0.224	-0.119	-0.275
APOLD1	-0.194	-0.173	-0.259
APOM	-0.147	0.009	-0.183
APOO	-0.001	0.009	0.152
APOOL	-0.135	-0.156	-0.115
APP	0.075	0.187	0.006
APPBP2	0.156	0.194	0.069
APPL1	-0.076	-0.151	-0.085
APPL2	0.031	0.051	0.069
APRT	-0.035	-0.021	0.095
APTX	0.175	-0.176	0.102
AQP1	-0.083	-0.076	-0.106
AQP10	-0.072	-0.096	-0.042
AQP12B	-0.007	0.163	0.121
AQP2	0.178	0.046	0.125
AQP3	-0.18	-0.164	-0.197
AQP4	-0.048	-0.047	-0.035
AQP5	-0.053	-0.06	-0.083
AQP6	0.04	0	0.026
AQP7	0.055	0.127	-0.042
AQP7P1	-0.091	0.102	-0.121
AQP7P4	0.129	0.004	0.193
AQP8	-0.242	-0.039	-0.235
AQP9	-0.1	-0.06	-0.097
AQR	-0.101	-0.08	-0.177
AR	-0.007	0.158	-0.106
ARAF	-0.106	0.2	-0.1
ARAP1	0.003	-0.034	0.158
ARAP2	-0.069	0.16	-0.098
ARAP3	0.121	-0.036	0.211
ARC	0.285	0.186	0.255
ARCN1	-0.122	0.156	-0.176
ARF1	0.091	-0.074	0.043
ARF1P1	-0.125	0.123	0.019
ARF3	-0.002	0.293	0.047
ARF4	0.01	0.027	-0.035
ARF4P2	-0.017	-0.143	-0.073
ARF4P3	-0.147	-0.164	-0.068
ARF4P4	0.151	-0.007	0.49
ARF5	-0.254	-0.193	-0.176
ARF6	0.091	0.028	-0.009
ARFGAP1	0.172	-0.053	0.236
ARFGAP2	-0.234	0.11	-0.159
ARFGAP3	0.071	-0.001	-0.008
ARFGEF1	0.07	0.361	-0.019
ARFGEF2	0.157	0.023	0.3
ARFIP1	-0.138	-0.017	-0.12
ARFIP2	-0.031	0.303	0.035
ARFRP1	-0.087	-0.033	-0.137
ARG2	0.102	0.187	0.247
ARGFX	-0.118	-0.107	-0.164
ARGFXP1	0.325	0.005	0.211
ARGFXP2	-0.224	0.321	-0.259
ARGLU1	-0.258	-0.017	-0.273
ARHGAP1	-0.101	0.19	-0.073
ARHGAP10	0.271	0.076	0.105
ARHGAP11A	-0.119	-0.241	-0.234
ARHGAP11B	-0.129	-0.127	-0.213
ARHGAP12	-0.033	-0.196	0.012
ARHGAP15	-0.127	-0.113	-0.11
ARHGAP17	0.128	0.055	0.069
ARHGAP18	-0.155	-0.179	-0.037
ARHGAP19	-0.105	-0.12	-0.118
ARHGAP20	0.137	0.118	0.12
ARHGAP21	-0.05	0.086	-0.128
ARHGAP22	-0.099	-0.136	-0.17
ARHGAP23	-0.006	0.083	-0.155
ARHGAP24	0.09	-0.098	0.171
ARHGAP25	-0.059	-0.125	-0.065
ARHGAP26	-0.103	-0.099	-0.102
ARHGAP27	-0.143	0.098	-0.199
ARHGAP28	0.07	-0.02	0.121
ARHGAP29	-0.033	0.198	-0.124
ARHGAP30	-0.142	-0.104	-0.117
ARHGAP31	0.168	-0.134	0.254
ARHGAP32	-0.187	0.144	-0.14
ARHGAP33	-0.166	0.044	-0.253
ARHGAP39	0.247	0.374	0.22
ARHGAP4	0.028	0.005	-0.041
ARHGAP40	0.086	0.631	-0.006
ARHGAP42	0.019	-0.125	0.105
ARHGAP44	-0.005	0.003	-0.086
ARHGAP5	0.173	0.04	0.178
ARHGAP6	-0.04	-0.108	-0.003
ARHGAP8	-0.103	0.157	-0.096
ARHGAP9	-0.114	-0.119	-0.116
ARHGDIA	0.096	-0.132	0.264
ARHGDIB	-0.147	-0.079	-0.098
ARHGDIG	-0.003	-0.05	-0.008
ARHGEF1	-0.023	-0.181	-0.024
ARHGEF10	0.13	0.088	0.014
ARHGEF10L	-0.143	0.055	-0.144
ARHGEF11	0.073	-0.018	0.34
ARHGEF12	-0.019	0.174	-0.067
ARHGEF16	-0.021	0.091	-0.114
ARHGEF17	0.087	0.504	-0.001
ARHGEF18	0.022	0.015	0.041
ARHGEF19	0.117	0.358	0.041
ARHGEF2	-0.055	-0.119	0.101
ARHGEF25	0.335	0.142	0.165
ARHGEF26	0.018	0.102	0.043
ARHGEF3	-0.052	-0.142	-0.044
ARHGEF33	-0.023	-0.128	0.077
ARHGEF37	-0.106	0.375	-0.123
ARHGEF38	-0.114	0.467	-0.135
ARHGEF4	0.103	-0.04	-0.007
ARHGEF40	0.211	-0.107	0.23
ARHGEF5	-0.081	0.193	-0.148
ARHGEF6	-0.164	-0.017	-0.174
ARHGEF7	-0.194	-0.132	-0.096
ARHGEF9	-0.027	0.014	0.036
ARID1A	-0.071	-0.44	-0.033
ARID1B	-0.03	-0.046	-0.008
ARID2	-0.178	0.17	-0.198
ARID3A	-0.063	-0.067	-0.017
ARID3B	-0.091	-0.125	-0.09
ARID4A	-0.044	0.178	-0.024
ARID4B	-0.058	0.193	-0.264
ARID5A	-0.035	-0.12	-0.03
ARID5B	-0.196	0.026	-0.153
ARIH1	0.092	-0.056	0.165
ARIH2	0.092	-0.14	0.272
ARL1	0.053	0.242	-0.059
ARL10	0.197	0.095	0.021
ARL11	-0.121	0.048	-0.113
ARL13B	0.296	-0.088	0.198
ARL14	-0.149	-0.138	-0.165
ARL15	-0.142	0.088	-0.095
ARL16	-0.07	-0.009	-0.108
ARL17B	-0.023	0.208	-0.23
ARL2	0.147	-0.039	0.15
ARL2BP	-0.031	-0.031	-0.075
ARL2BPP7	0.277	-0.115	0.425
ARL3	-0.227	0.21	-0.329
ARL4A	-0.061	-0.025	-0.068
ARL4C	-0.165	-0.234	-0.238
ARL4D	0.193	0.191	-0.006
ARL4P	-0.106	-0.078	-0.112
ARL5A	-0.24	-0.306	-0.135
ARL5B	-0.185	-0.169	-0.277
ARL6	0.178	-0.065	0.231
ARL6IP1	-0.081	0.096	-0.276
ARL6IP4	0.005	0.097	-0.022
ARL6IP5	-0.047	-0.204	0.061
ARL6IP6	-0.252	-0.149	-0.243
ARL8A	-0.043	0.108	-0.041
ARL8B	0.086	0.105	0.195
ARL9	0.058	-0.038	0.048
ARMC1	0.107	0.108	0.004
ARMC10	-0.236	-0.342	-0.011
ARMC11	-0.022	-0.205	-0.028
ARMC3	-0.045	0.028	-0.099
ARMC4	-0.056	-0.037	-0.076
ARMC5	-0.072	-0.164	0.001
ARMC6	-0.107	-0.163	0.009
ARMC7	-0.127	0.004	-0.154
ARMC8	0.151	0.21	0.15
ARMC9	0.217	-0.151	0.327
ARMCX1	0.258	0.007	0.302
ARMCX2	0.403	0.259	0.219
ARMCX3	0.173	0.014	0.181
ARMCX4	0.318	0.008	0.295
ARMCX5	0.053	-0.196	0.231
ARMCX6	0.272	0.02	0.323
ARMS2	-0.121	0.024	-0.125
ARNT	-0.059	0.061	-0.09
ARNT2	0.173	-0.183	0.339
ARNTL	-0.047	-0.057	-0.074
ARNTL2	-0.224	-0.144	-0.385
ARPC1A	-0.123	-0.155	0.042
ARPC1B	0.045	-0.268	0.272
ARPC2	-0.024	-0.316	-0.05
ARPC3	-0.071	0.205	-0.097
ARPC3P1	-0.039	0.213	-0.11
ARPC3P3	-0.207	0.081	-0.151
ARPC3P5	-0.057	0.03	-0.004
ARPC4	-0.196	-0.111	-0.023
ARPC5	-0.105	0.122	-0.247
ARPC5L	-0.099	0.12	-0.15
ARPP19	-0.04	-0.08	-0.017
ARPP21	-0.077	-0.09	-0.064
ARRB1	-0.01	0.086	0.154
ARRB2	0.172	-0.024	0.048
ARRDC1	-0.131	0.387	-0.187
ARRDC2	-0.14	-0.181	-0.128
ARRDC3	-0.328	-0.018	-0.357
ARRDC4	-0.103	0.061	-0.028
ARSA	0.097	-0.091	0.208
ARSB	-0.077	-0.246	0.112
ARSD	-0.129	0.186	-0.136
ARSE	-0.014	-0.159	-0.013
ARSG	-0.036	0.183	0.057
ARSI	0.245	0.03	0.2
ARSJ	-0.176	-0.205	-0.261
ARSK	-0.015	0.195	-0.066
ART2P	0.059	-0.073	0.311
ART3	0.064	-0.111	0.152
ARTN	-0.102	0.075	-0.162
ARV1	0.104	-0.045	0.185
ARVCF	-0.07	0.071	-0.109
AS3MT	-0.022	0.322	-0.138
ASAH1	0.261	-0.086	0.482
ASAH2	0.005	-0.01	-0.023
ASAH2B	-0.101	-0.068	-0.091
ASAH2C	-0.092	-0.051	-0.109
ASAP1	0.218	0.175	0.115
ASAP1-IT	0.303	0.248	0.164
ASAP2	-0.02	-0.004	-0.051
ASAP3	0.058	0.437	-0.04
ASB1	-0.081	-0.15	-0.051
ASB11	0.246	-0.093	0.465
ASB13	-0.207	-0.118	-0.211
ASB15	-0.002	-0.012	0.024
ASB2	0.216	-0.24	0.431
ASB3	-0.083	-0.223	-0.128
ASB4	0.02	-0.078	0.096
ASB5	0.034	-0.054	0.025
ASB6	0.135	0.038	0.231
ASB7	0.007	0.025	-0.022
ASB8	-0.098	0.379	-0.056
ASB9	0.172	-0.277	0.375
ASCC1	-0.198	-0.164	-0.219
ASCC2	-0.018	-0.086	0.095
ASCC3	-0.223	-0.232	-0.134
ASCL1	-0.007	-0.052	0.062
ASCL2	-0.142	-0.06	-0.145
ASCL3	0.11	0.164	0.001
ASCL4	0.1	0.26	-0.007
ASF1A	-0.102	-0.053	-0.093
ASF1B	-0.34	-0.264	-0.366
ASH1L	-0.065	0.128	-0.066
ASH2L	0.096	-0.139	0.081
ASL	0.165	0.195	0.118
ASLP1	-0.172	-0.034	-0.232
ASMT	-0.061	-0.036	-0.082
ASMTL	-0.064	-0.137	-0.153
ASNA1	-0.122	-0.052	0.135
ASNS	-0.148	-0.12	-0.113
ASNSD1	-0.072	-0.05	-0.039
ASNSP1	-0.094	-0.098	-0.033
ASPA	0.234	-0.123	0.302
ASPH	0.027	-0.031	-0.099
ASPHD1	-0.062	-0.07	-0.131
ASPHD2	0.11	-0.105	-0.003
ASPM	-0.144	-0.002	-0.225
ASPRV1	-0.026	-0.023	-0.019
ASPSCR1	-0.059	0.043	0.08
ASRGL1	-0.006	-0.086	0.008
ASS1	-0.083	0.212	-0.197
ASS1P10	-0.096	0.128	-0.235
ASS1P11	-0.106	0.126	-0.163
ASS1P12	-0.003	0.225	-0.142
ASS1P13	-0.073	0.153	-0.174
ASS1P14	-0.107	0.096	-0.165
ASS1P2	0.299	0.173	0.138
ASS1P4	-0.035	0.1	-0.115
ASS1P5	-0.11	0.172	-0.205
ASS1P8	-0.099	0.114	-0.191
ASS1P9	-0.023	-0.061	0.014
ASTE1	0.089	0.1	0.184
ASTN1	-0.074	-0.066	-0.107
ASTN2	-0.13	0.05	-0.134
ASXL1	0.049	0.105	-0.026
ASXL2	0.222	-0.334	0.411
ASXL3	0	-0.062	0.007
ATAD1	-0.119	-0.039	0.043
ATAD2	0.082	0.078	-0.013
ATAD2B	-0.215	-0.089	-0.198
ATAD3A	-0.076	-0.34	0.085
ATAD3B	-0.045	-0.214	0.129
ATAD5	-0.254	-0.209	-0.203
ATAT1	0.018	0.142	0.016
ATCAY	-0.08	-0.062	-0.076
ATE1	-0.179	-0.307	-0.051
ATF1	-0.244	-0.075	-0.257
ATF2	0.007	-0.191	-0.03
ATF3	-0.147	0.112	-0.109
ATF4	0.071	-0.113	0.083
ATF4P1	0.178	-0.257	0.088
ATF4P4	0.014	-0.126	0.074
ATF5	-0.152	0.015	-0.151
ATF6	-0.222	-0.047	-0.122
ATF6B	0.161	0.35	0.143
ATF7	-0.081	-0.051	-0.103
ATF7IP	0.136	0.033	0.104
ATF7IP2	-0.143	-0.053	-0.165
ATG10	-0.383	-0.244	-0.3
ATG12	-0.123	0.011	-0.083
ATG12P1	0.033	-0.253	0.213
ATG13	-0.001	0.172	0.104
ATG14	0.415	0.181	0.437
ATG16L1	-0.147	-0.226	-0.072
ATG16L2	-0.199	-0.082	-0.26
ATG2A	0.164	0.269	0.184
ATG2B	-0.012	0.075	0.074
ATG3	0.135	0.104	0.257
ATG4A	-0.133	0.04	-0.16
ATG4B	0.053	-0.066	-0.037
ATG4C	-0.047	-0.27	0.054
ATG4D	0.053	-0.097	0.232
ATG5	-0.15	-0.091	-0.277
ATG7	-0.063	0.078	-0.129
ATG9A	0.037	-0.139	0.061
ATG9B	0.51	0.364	0.258
ATHL1	0.129	0.012	0.082
ATIC	-0.024	-0.24	0.134
ATL1	0.05	-0.229	0.031
ATL2	-0.128	-0.446	-0.044
ATL3	0.03	0.203	-0.172
ATM	0.122	-0.071	0.234
ATMIN	-0.362	-0.039	-0.266
ATN1	0.204	0.013	0.169
ATOX1	0.208	0.079	0.446
ATP10A	0.277	0.086	0.21
ATP10B	0.084	-0.149	0.275
ATP10D	-0.042	-0.007	-0.03
ATP11A	-0.091	-0.12	0.029
ATP11B	-0.164	-0.225	-0.132
ATP11C	-0.104	-0.143	-0.134
ATP13A1	-0.099	-0.195	0.202
ATP13A2	-0.056	-0.14	0.134
ATP13A3	-0.056	0.262	-0.025
ATP1A1	0.109	-0.181	0.292
ATP1A1OS	0.144	-0.119	0.42
ATP1A3	0.241	0.126	0.221
ATP1B1	-0.001	0.06	-0.128
ATP1B1P1	-0.17	-0.198	-0.161
ATP1B2	0.083	-0.09	0.199
ATP1B3	-0.051	-0.138	0.207
ATP1B3P1	0.082	0.059	0.09
ATP1B4	-0.051	-0.18	0.102
ATP2A2	0.185	0.109	0.235
ATP2A3	0.029	-0.001	-0.032
ATP2B1	-0.119	-0.16	-0.143
ATP2B2	0.019	0.136	-0.006
ATP2B4	-0.012	-0.106	0.012
ATP2C1	0.029	0.093	0.015
ATP2C2	-0.155	0.075	-0.148
ATP4A	0.07	0	-0.002
ATP5A1	-0.126	-0.139	0.053
ATP5A1P2	0.025	-0.035	-0.093
ATP5A1P3	-0.216	-0.225	-0.073
ATP5A1P5	-0.161	-0.219	0.036
ATP5B	0.105	0.105	0.254
ATP5C1	0.074	0.259	-0.011
ATP5D	-0.01	-0.143	0.133
ATP5E	-0.021	0.027	0.039
ATP5EP2	0.153	0.064	0.289
ATP5F1	-0.175	-0.036	-0.025
ATP5G1	-0.019	0.011	-0.008
ATP5G1P3	0.013	-0.016	0.012
ATP5G1P7	-0.057	-0.047	0.03
ATP5G2	0.207	0.253	0.254
ATP5G3	0.025	-0.206	0.16
ATP5H	0.068	0.17	0.071
ATP5HP1	-0.047	0.05	-0.055
ATP5I	0.07	-0.018	0.033
ATP5J	0.074	-0.113	0.072
ATP5J2LP	-0.139	-0.049	-0.128
ATP5J2P4	0.007	-0.164	0.048
ATP5J2P6	-0.031	-0.027	-0.206
ATP5L	-0.133	0.183	-0.089
ATP5LP1	-0.112	0.14	-0.131
ATP5O	-0.072	0.082	-0.066
ATP5S	0.231	0.172	0.176
ATP5SL	0.008	-0.104	-0.149
ATP6AP1	0.024	0.201	0.173
ATP6AP1L	-0.087	0.002	-0.144
ATP6AP2	-0.097	0.18	-0.005
ATP6V0A1	0.029	0.079	0.081
ATP6V0A2	-0.111	-0.077	-0.032
ATP6V0A4	0.379	0.086	0.593
ATP6V0B	-0.063	-0.083	0.212
ATP6V0C	0.294	0.021	0.388
ATP6V0D1	0.173	0.077	0.32
ATP6V0D2	0.228	-0.112	0.354
ATP6V0E1	-0.051	0.23	0.029
ATP6V0E2	0.096	-0.041	0.078
ATP6V1A	0.059	0.166	0.17
ATP6V1B1	-0.124	0.035	-0.021
ATP6V1B2	0.114	-0.098	0.287
ATP6V1C1	0.3	0.087	0.431
ATP6V1C2	0.113	-0.096	0.055
ATP6V1D	0.318	0.237	0.384
ATP6V1E1	0.102	-0.089	0.228
ATP6V1E1P1	-0.159	-0.069	-0.195
ATP6V1E2	0.027	-0.26	0.184
ATP6V1F	0.208	-0.097	0.374
ATP6V1G1	0.07	0.171	0.262
ATP6V1H	0.206	0.174	0.323
ATP7A	0.077	-0.215	0.195
ATP7B	0.02	0.072	0.058
ATP8A1	-0.178	-0.003	-0.148
ATP8A2	-0.083	-0.088	-0.082
ATP8B1	-0.132	0.059	-0.259
ATP8B2	0.258	-0.065	0.341
ATP8B3	-0.068	-0.101	-0.166
ATP8B4	-0.066	-0.082	-0.061
ATP8B5P	0.127	0.027	0.179
ATP9A	0.039	0.007	0.056
ATP9B	-0.196	-0.028	-0.231
ATPAF1	-0.298	-0.07	-0.126
ATPAF2	0.06	-0.076	0.044
ATPBD4	-0.124	-0.018	-0.044
ATPIF1	-0.066	0.204	-0.156
ATR	-0.172	-0.045	-0.065
ATRN	0.175	0.142	0.273
ATRNL1	0.097	-0.066	0.187
ATRX	-0.211	-0.127	-0.207
ATXN1	0.149	0.12	0.112
ATXN10	-0.049	0.01	-0.189
ATXN1L	-0.138	0.082	-0.209
ATXN2	0.143	0.266	0.124
ATXN3	0.062	0.011	0.032
ATXN7	0.079	-0.034	0.145
ATXN7L1	-0.025	-0.198	0.086
ATXN7L2	-0.12	-0.186	-0.08
ATXN7L3	0.011	0.074	-0.065
ATXN7L3B	-0.136	0.156	-0.066
AUH	-0.172	-0.319	-0.192
AUP1	-0.032	-0.206	0.259
AURKA	-0.14	-0.209	-0.217
AURKAIP1	0.128	-0.155	0.265
AURKAPS2	-0.101	-0.076	-0.085
AURKB	-0.005	-0.284	0.061
AURKC	-0.062	-0.028	-0.142
AUTS2	0.042	0.181	-0.046
AVEN	-0.096	-0.016	-0.182
AVIL	-0.025	0.332	-0.13
AVL9	-0.18	-0.078	0.02
AVPI1	0.286	0.002	0.379
AVPR1A	0.132	-0.078	0.492
AVPR2	-0.077	-0.131	0.01
AXDND1	0.11	-0.089	0.135
AXIN1	0.08	-0.066	0.084
AXIN2	-0.145	-0.11	-0.151
AXL	0.122	0.045	-0.081
AZGP1	0.002	0.158	0.155
AZGP1P1	-0.041	0.169	0.089
AZGP1P2	-0.128	-0.035	-0.101
AZI1	0.186	-0.042	0.434
AZI2	0.192	0.16	0.12
AZIN1	0.058	0.086	-0.076
AZU1	-0.066	-0.059	-0.071
B2M	-0.476	-0.299	-0.314
B3GALNT1	-0.107	0.232	-0.199
B3GALNT2	0.171	0.019	0.097
B3GALT1	0.078	-0.126	0.176
B3GALT2	0.074	-0.019	0.328
B3GALT4	-0.145	0.125	-0.139
B3GALT5	-0.157	-0.18	-0.135
B3GALT6	-0.028	-0.19	-0.102
B3GALTL	-0.014	-0.189	0.006
B3GAT2	-0.1	0.045	-0.137
B3GAT3	-0.138	-0.057	0.016
B3GNT1	0.179	0.261	0.244
B3GNT2	-0.156	-0.252	-0.064
B3GNT3	-0.131	-0.022	-0.141
B3GNT4	-0.095	0.217	-0.18
B3GNT5	-0.285	-0.337	-0.264
B3GNT7	0.002	-0.175	0.048
B3GNT8	-0.089	-0.092	-0.146
B3GNT9	-0.1	-0.019	-0.2
B3GNTL1	-0.137	-0.178	-0.13
B4GALNT1	0.008	0.021	-0.14
B4GALNT2	-0.085	0.213	-0.123
B4GALNT3	0.074	0.052	0.06
B4GALNT4	0.014	0.223	-0.032
B4GALT1	-0.077	0.194	-0.237
B4GALT2	-0.052	-0.073	-0.003
B4GALT3	-0.08	0.004	0.021
B4GALT4	0.192	0.129	0.105
B4GALT5	0.153	-0.068	0.077
B4GALT6	0.198	-0.21	0.348
B4GALT7	-0.015	-0.009	0.181
B9D1	0.084	0.126	0.225
B9D2	-0.14	-0.032	-0.351
BAALC	0.168	-0.071	0.213
BAAT	0.002	-0.067	-0.06
BAATP1	-0.093	-0.113	-0.063
BABAM1	-0.084	-0.061	-0.009
BACE1	-0.14	0.182	-0.226
BACE2	0.208	0.002	0.404
BACH1	-0.06	0.693	-0.086
BACH2	0.038	0.018	-0.016
BAD	0.084	0.411	-0.094
BAG1	-0.078	-0.015	-0.065
BAG2	-0.026	-0.11	-0.212
BAG3	-0.026	-0.047	-0.069
BAG4	0.324	0.011	0.224
BAG5	-0.051	0.161	0.008
BAG6	0.311	0.135	0.38
BAGE2	0.033	-0.103	0.135
BAGE3	0.071	-0.062	0.089
BAHCC1	0.065	-0.217	0.178
BAHD1	0.064	0.162	0.119
BAI1	0.099	-0.078	0.246
BAI2	0.048	0.299	-0.007
BAI3	0.227	-0.023	0.33
BAIAP2	-0.007	0.254	0.029
BAIAP2L1	0.03	0.047	0.038
BAIAP2L2	-0.119	-0.138	-0.131
BAIAP3	0.062	0.289	-0.009
BAK1	0.155	0.013	0.17
BAMBI	0.112	-0.021	0.32
BANF1	-0.211	0.196	-0.348
BANK1	-0.021	0.033	-0.11
BANP	-0.194	-0.102	-0.146
BAP1	0.129	-0.23	0.169
BARD1	-0.443	-0.217	-0.431
BARHL2	0.153	-0.028	0.3
BARX1	-0.056	-0.057	-0.054
BARX2	-0.075	-0.093	-0.116
BASP1	0.039	0.034	-0.137
BATF	-0.124	-0.079	-0.089
BATF2	-0.005	-0.097	-0.02
BATF3	-0.008	-0.096	0.012
BAX	0.074	-0.202	0.138
BAZ1A	-0.042	-0.066	-0.119
BAZ1B	-0.058	-0.249	0.071
BAZ2A	0.225	0.231	0.251
BAZ2B	-0.116	-0.081	-0.045
BBC3	0.01	-0.103	0.036
BBIP1	-0.229	-0.331	-0.213
BBOX1	0.06	0.038	-0.046
BBS1	-0.069	0.44	-0.162
BBS10	-0.157	0.093	-0.077
BBS12	0.077	-0.141	0.131
BBS2	0.007	0.088	-0.053
BBS4	0.112	0.083	0.183
BBS5	0.078	-0.176	0.392
BBS7	0.113	-0.111	0.068
BBS9	0.109	0.185	0.225
BBX	0.227	0.023	0.237
BCAM	0.017	0.513	-0.096
BCAN	0.281	-0.102	0.442
BCAP29	-0.136	-0.235	-0.005
BCAP31	-0.008	-0.092	0.191
BCAR1	-0.199	-0.083	-0.291
BCAR3	0.067	0.199	-0.071
BCAS1	-0.142	0.095	-0.14
BCAS2	0.02	0.077	0.003
BCAS3	0.133	-0.025	0.265
BCAS4	-0.084	0.495	-0.218
BCAT1	0.054	0.088	-0.152
BCAT2	-0.017	-0.051	-0.137
BCCIP	-0.093	-0.107	-0.17
BCDIN3D	-0.119	0.067	-0.027
BCHE	0.226	-0.222	0.39
BCKDHA	-0.118	0.083	-0.202
BCKDHB	0.043	0.05	-0.055
BCKDK	0.199	0.007	0.263
BCL10	-0.172	-0.039	-0.276
BCL11A	0.03	-0.053	0.014
BCL11B	-0.098	-0.102	-0.094
BCL2	-0.064	-0.152	0.022
BCL2A1	0.268	-0.136	0.306
BCL2L1	-0.145	0.131	-0.267
BCL2L10	-0.055	-0.107	-0.006
BCL2L11	-0.087	-0.105	-0.027
BCL2L12	0.093	-0.147	-0.026
BCL2L13	0.111	-0.213	0.294
BCL2L14	-0.053	-0.056	-0.092
BCL2L15	-0.126	-0.097	-0.118
BCL2L2	0.254	0.143	0.266
BCL3	-0.161	0.005	-0.221
BCL6	-0.083	0.217	-0.104
BCL6B	-0.035	-0.027	-0.098
BCL7A	-0.105	0.01	-0.08
BCL7B	-0.12	-0.096	-0.019
BCL7C	-0.15	0.106	-0.133
BCL9	-0.05	-0.193	0.058
BCL9L	-0.125	0.275	-0.205
BCLAF1	-0.255	-0.121	-0.316
BCMO1	-0.053	-0.105	-0.161
BCO2	-0.067	-0.054	-0.125
BCOR	-0.139	0.029	-0.077
BCORL1	-0.048	-0.018	-0.08
BCORP1	-0.085	-0.087	-0.086
BCR	-0.165	-0.055	-0.25
BCRP1	-0.096	-0.048	-0.172
BCRP3	-0.142	-0.009	-0.253
BCRP5	-0.148	-0.171	-0.176
BCRP8	0.025	0.329	0.1
BCS1L	-0.051	-0.255	0.105
BDH1	-0.153	0.125	-0.067
BDH2	0.093	-0.059	0.195
BDH2P1	0.083	-0.019	0.231
BDKRB1	-0.088	0.093	-0.088
BDKRB2	-0.119	0.038	-0.209
BDNF	0.097	0.13	-0.07
BDP1	-0.164	-0.008	-0.153
BDP1P	-0.012	-0.071	-0.004
BECN1	0.146	-0.01	0.353
BEGAIN	0.002	-0.05	0.037
BEND3	0.134	-0.132	0.06
BEND4	0.249	0.109	0.108
BEND6	-0.145	-0.06	-0.212
BEND7	-0.107	0.061	-0.225
BEST1	0.194	-0.117	0.522
BEST3	-0.044	-0.105	-0.028
BET1	-0.16	-0.115	-0.109
BET1L	-0.118	0.015	-0.051
BEX1	0.243	0.106	0.234
BEX2	0.138	0.156	0.067
BEX4	0.306	0.012	0.248
BEX5	0.462	0.341	0.453
BFAR	0.286	-0.157	0.385
BFSP1	0.012	0.034	0.136
BFSP2	-0.024	0.685	-0.021
BGLAP	-0.171	0.175	-0.267
BGN	0.221	0.096	0.078
BHLHA15	-0.168	-0.202	-0.15
BHLHB9	-0.12	-0.072	-0.221
BHLHE23	-0.072	-0.1	-0.13
BHLHE40	0.057	0.158	0.025
BHLHE41	0.108	-0.175	0.265
BHMT2	-0.081	-0.029	-0.122
BICC1	-0.111	-0.039	-0.189
BICD1	-0.103	-0.121	-0.14
BICD2	-0.081	-0.397	0.031
BID	-0.139	0.052	-0.252
BIK	-0.114	-0.067	-0.186
BIN1	-0.013	-0.091	-0.218
BIN3	0.294	-0.207	0.53
BIRC2	-0.175	0.047	-0.215
BIRC3	-0.23	-0.111	-0.279
BIRC5	0.051	-0.073	0.006
BIRC6	0.189	-0.216	0.226
BIRC7	0.196	-0.086	0.335
BIVM	-0.28	-0.08	-0.272
BLCAP	-0.017	0.241	-0.084
BLID	-0.049	-0.018	-0.063
BLK	-0.042	-0.101	-0.044
BLM	-0.107	-0.302	-0.013
BLMH	-0.087	-0.183	-0.051
BLNK	-0.036	0.475	-0.041
BLOC1S1	-0.03	0.077	0.138
BLOC1S2	-0.143	0.149	-0.172
BLOC1S3	-0.156	-0.006	-0.088
BLVRA	-0.136	0.09	-0.081
BLVRB	-0.051	0.171	-0.026
BLZF1	-0.092	0.299	-0.081
BMF	0.06	0.076	0.085
BMI1	-0.334	-0.252	-0.325
BMP1	0.091	-0.078	-0.019
BMP10	0.082	-0.02	0.019
BMP2	-0.144	-0.125	-0.084
BMP2K	0.014	-0.133	-0.056
BMP2KL	0.054	-0.041	-0.078
BMP4	-0.164	-0.06	-0.186
BMP5	-0.021	-0.074	-0.067
BMP6	-0.09	-0.09	-0.039
BMP7	-0.029	0.056	-0.025
BMP8B	0.275	-0.003	0.321
BMPER	-0.067	0.141	-0.121
BMPR1A	-0.164	0.119	-0.231
BMPR1B	0.186	-0.141	0.159
BMPR2	0.2	0.128	0.099
BMS1	0.254	0.2	0.087
BMS1P4	-0.084	0.174	-0.188
BMS1P7	-0.209	0.228	-0.313
BMX	0.144	-0.054	0.529
BNC1	0.014	0.216	-0.031
BNC2	0.201	-0.149	0.246
BNIP1	-0.073	0.178	0.01
BNIP2	0.091	-0.09	0.176
BNIP3	-0.044	-0.048	-0.135
BNIP3L	0.127	0.035	0.101
BNIPL	-0.067	0.73	-0.078
BOC	0.01	-0.034	0.004
BOD1	0.059	0.372	-0.04
BOD1L	0.178	-0.18	0.183
BOK	0.143	0.28	0.028
BOLA1	0.098	0.092	0.048
BOLA3	0.104	-0.269	0.343
BPGM	-0.068	-0.011	-0.085
BPHL	0.117	0.048	0.253
BPI	-0.01	-0.064	-0.038
BPIL2	-0.018	0.235	-0.044
BPNT1	0.081	-0.07	0.164
BPTF	0.065	0.06	0.066
BRAF	0.239	-0.047	0.257
BRAP	0.192	0.131	0.233
BRCA1	-0.33	-0.366	-0.102
BRCA1P1	0.286	0.277	0.129
BRCA2	-0.28	-0.358	-0.154
BRCC3	-0.285	-0.03	-0.235
BRD1	-0.167	-0.176	-0.184
BRD2	0.13	0.06	0.132
BRD3	-0.131	-0.08	-0.331
BRD4	-0.032	-0.228	0.046
BRD7	-0.057	-0.004	-0.063
BRD7P1	0.003	-0.095	-0.02
BRD7P2	-0.165	-0.091	-0.122
BRD7P3	-0.068	-0.149	-0.123
BRD7P5	-0.242	-0.201	-0.198
BRD8	0.093	0.178	0.119
BRD9	-0.15	-0.096	-0.166
BRDT	0.043	-0.06	-0.014
BRE	-0.184	-0.238	-0.11
BRF1	-0.013	0.122	0.068
BRF2	0.221	0.234	0.047
BRI3	0.087	-0.141	0.187
BRI3BP	-0.262	-0.11	-0.195
BRIP1	0.062	0.062	-0.041
BRIX1	-0.245	-0.259	-0.163
BRMS1	-0.073	0.139	0.026
BRMS1L	0.304	0.202	0.197
BROX	-0.183	-0.063	-0.135
BRP44	-0.254	-0.024	-0.308
BRP44L	-0.184	-0.054	-0.07
BRPF1	-0.091	-0.076	-0.022
BRPF3	-0.086	0.04	-0.089
BRS3	0.071	0.138	-0.014
BRSK1	0.292	0.099	0.389
BRSK2	0.175	-0.04	0.378
BRWD1	-0.062	0.315	-0.14
BRWD3	0.01	-0.39	0.008
BSCL2	-0.198	0.082	0.014
BSDC1	-0.098	0.187	-0.088
BSG	0.105	-0.135	0.144
BSPH1	-0.097	-0.159	-0.091
BSPRY	-0.166	0.134	-0.176
BST1	0.115	-0.076	0.017
BST2	0.034	0.242	-0.036
BTAF1	-0.268	0.019	-0.339
BTBD1	0.117	-0.236	0.281
BTBD10	-0.058	0.017	-0.104
BTBD11	-0.142	-0.063	-0.214
BTBD16	-0.103	-0.08	-0.091
BTBD18	-0.148	0.3	-0.222
BTBD19	0.118	-0.035	0.299
BTBD2	-0.306	-0.197	-0.231
BTBD3	0.093	-0.063	0.246
BTBD6	-0.031	0.203	-0.082
BTBD7	-0.056	0.073	-0.149
BTBD8	-0.032	-0.039	-0.06
BTBD9	-0.057	-0.058	0.023
BTC	-0.109	-0.047	-0.177
BTD	0.225	0.088	0.259
BTF3	-0.023	0.028	-0.005
BTF3L4	-0.065	0.076	-0.08
BTF3P12	0.152	0.089	0.034
BTF3P13	-0.124	-0.378	-0.294
BTF3P2	0.414	0.267	0.224
BTF3P4	-0.02	0.02	-0.023
BTF3P5	-0.099	0.009	-0.024
BTF3P8	-0.013	-0.01	0.159
BTF3P9	-0.225	0.096	-0.35
BTG1	0.114	-0.03	0.188
BTG2	-0.104	0.038	-0.055
BTG3	0.185	-0.176	0.206
BTG4	0.04	0.402	-0.132
BTK	-0.067	-0.097	-0.035
BTLA	0.041	0.005	0.064
BTN2A1	0.227	0.105	0.191
BTN2A2	0.351	0.051	0.4
BTN2A3	0.223	-0.003	0.127
BTN3A1	0.064	-0.117	0.144
BTN3A2	0.108	-0.175	0.197
BTN3A3	0.097	-0.138	0.104
BTNL3	-0.079	-0.04	-0.099
BTNL8	-0.081	-0.1	-0.05
BTNL9	-0.057	-0.002	-0.077
BTRC	0.031	0.055	-0.034
BUB1	0.137	-0.19	-0.013
BUB1B	-0.07	-0.288	-0.016
BUB3	-0.125	0.037	-0.218
BUD13	-0.221	-0.03	-0.246
BUD31	-0.122	-0.199	0.088
BVES	0.142	-0.113	0.168
BYSL	0.078	-0.131	0.184
BZRAP1	-0.075	-0.089	-0.114
BZW1	-0.151	-0.349	-0.186
BZW1P1	-0.205	-0.411	-0.21
BZW1P2	-0.077	-0.088	-0.116
BZW2	-0.01	-0.101	0.175
C10orf10	-0.044	-0.072	-0.088
C10orf107	-0.052	-0.064	-0.036
C10orf11	0.092	-0.121	0.232
C10orf112	-0.03	-0.032	-0.023
C10orf113	-0.055	-0.026	-0.088
C10orf114	-0.007	-0.069	-0.112
C10orf116	-0.156	0.291	-0.185
C10orf118	-0.188	0.119	-0.299
C10orf12	-0.193	0.128	-0.234
C10orf122	-0.073	-0.042	-0.092
C10orf125	0.308	0.071	0.318
C10orf128	-0.087	-0.063	-0.088
C10orf129	0.009	0.114	-0.178
C10orf131	-0.036	-0.155	0.013
C10orf137	-0.334	-0.046	-0.298
C10orf140	-0.077	-0.111	-0.126
C10orf18	0.231	0.298	0.126
C10orf2	0.065	-0.111	0.143
C10orf25	0.4	0.236	0.188
C10orf26	-0.024	0.344	-0.143
C10orf28	0.005	-0.107	0.184
C10orf32	0.045	0.084	-0.042
C10orf35	0.257	0.324	0.008
C10orf46	-0.102	-0.053	-0.096
C10orf47	0.29	0.271	0.099
C10orf54	-0.03	-0.036	-0.141
C10orf55	-0.04	-0.142	-0.167
C10orf57	-0.01	0.125	0.009
C10orf58	0.187	0.165	0.264
C10orf62	-0.05	0.041	-0.102
C10orf68	-0.062	-0.048	-0.107
C10orf71	-0.002	0.676	-0.088
C10orf72	-0.063	-0.021	-0.159
C10orf76	0.02	0.19	-0.072
C10orf81	0.018	-0.059	0.112
C10orf82	-0.163	0.057	-0.183
C10orf84	-0.309	0.066	-0.345
C10orf88	-0.261	-0.185	-0.189
C10orf90	0.233	-0.143	0.416
C10orf93	-0.025	-0.042	-0.068
C10orf95	-0.101	0.069	-0.198
C10orf99	-0.006	0.271	0.033
C11orf1	-0.121	-0.067	-0.082
C11orf10	-0.049	0.044	-0.066
C11orf17	-0.091	-0.117	-0.034
C11orf2	-0.099	0.168	-0.12
C11orf21	-0.047	-0.108	-0.113
C11orf24	0.065	-0.087	0.137
C11orf30	0.032	0.293	-0.013
C11orf31	0.024	0.061	0.022
C11orf40	0.015	0.047	-0.05
C11orf41	0.19	-0.144	0.326
C11orf44	-0.136	-0.148	-0.22
C11orf45	0.226	0.078	0.154
C11orf46	-0.128	0.195	-0.112
C11orf48	-0.155	0.017	-0.069
C11orf49	-0.228	0.147	-0.25
C11orf51	-0.271	0.08	-0.262
C11orf52	-0.103	0.624	-0.097
C11orf53	-0.094	0.011	-0.144
C11orf54	-0.124	0.305	-0.171
C11orf57	-0.135	0.219	-0.202
C11orf58	-0.151	-0.058	-0.162
C11orf61	-0.102	0.158	-0.11
C11orf63	-0.082	0.011	-0.065
C11orf65	-0.04	0.076	-0.034
C11orf66	-0.142	0.185	-0.203
C11orf67	0.117	0.192	-0.05
C11orf68	-0.112	-0.026	-0.21
C11orf70	0.015	0.099	-0.049
C11orf71	0.094	0.262	0.131
C11orf73	-0.138	0.296	-0.173
C11orf74	0.12	0.156	0.081
C11orf75	0.041	-0.024	-0.04
C11orf80	-0.176	0.121	-0.24
C11orf82	0.112	0.059	0.082
C11orf83	-0.142	0.159	-0.181
C11orf84	-0.056	0.021	-0.178
C11orf85	0.655	0.424	0.376
C11orf86	-0.003	-0.058	-0.076
C11orf87	-0.025	-0.054	-0.039
C11orf9	-0.065	-0.007	-0.166
C11orf90	0.084	0.036	0.018
C11orf91	0.013	-0.147	0.181
C11orf92	0.02	0.045	-0.03
C11orf93	-0.096	-0.062	-0.118
C11orf94	-0.048	0.024	0.012
C11orf95	-0.02	0.163	-0.064
C11orf96	0.179	-0.121	0.218
C12orf10	0.135	0.249	0.191
C12orf11	-0.048	-0.222	0.089
C12orf12	0.104	-0.111	0.112
C12orf23	0.39	0.173	0.293
C12orf24	0.04	0.025	-0.015
C12orf26	-0.069	-0.031	-0.035
C12orf28	-0.121	0.044	-0.118
C12orf29	-0.069	0.008	-0.143
C12orf32	-0.128	0.056	-0.098
C12orf34	0.148	0.114	0.415
C12orf35	-0.214	-0.129	-0.21
C12orf36	-0.107	-0.124	-0.108
C12orf39	0.031	-0.079	-0.021
C12orf4	0.021	-0.203	0.056
C12orf40	0.012	-0.09	0.2
C12orf41	-0.244	0.213	-0.219
C12orf42	-0.002	0.092	-0.227
C12orf43	0.266	0.167	0.206
C12orf44	0.158	0.058	0.312
C12orf45	-0.124	0.011	-0.107
C12orf47	0.032	0.119	0.054
C12orf48	-0.207	-0.128	-0.224
C12orf49	0.183	-0.018	0.352
C12orf5	0.221	-0.063	0.356
C12orf51	0.014	0.383	-0.038
C12orf52	-0.012	0.115	0.11
C12orf53	0.127	-0.008	-0.007
C12orf55	-0.056	0.085	-0.091
C12orf56	-0.044	-0.06	-0.049
C12orf57	-0.063	-0.22	-0.052
C12orf60	0.069	-0.113	0.062
C12orf62	0.052	0.144	0.232
C12orf63	-0.048	-0.033	-0.061
C12orf65	-0.218	-0.286	-0.357
C12orf66	-0.154	-0.04	-0.02
C12orf67	0.153	-0.07	0.42
C12orf68	0.193	0.048	0.102
C12orf69	-0.037	-0.165	0.008
C12orf70	-0.07	-0.059	-0.092
C12orf71	-0.027	-0.097	-0.077
C12orf72	0.03	0.278	-0.022
C12orf73	-0.037	0.06	0.209
C12orf74	-0.027	-0.222	-0.018
C12orf75	-0.136	-0.031	-0.239
C12orf76	0.183	-0.156	0.462
C12orf77	-0.113	-0.228	-0.099
C13orf1	0.03	0.135	0.069
C13orf15	0.001	-0.015	-0.073
C13orf16	-0.089	-0.053	-0.078
C13orf18	0.093	-0.13	0.188
C13orf23	-0.259	-0.064	-0.205
C13orf27	-0.242	-0.195	-0.111
C13orf29	0.089	0.057	-0.146
C13orf30	-0.063	-0.022	-0.17
C13orf31	-0.162	-0.071	-0.166
C13orf33	0.058	-0.067	-0.026
C13orf34	-0.365	-0.179	-0.368
C13orf35	-0.18	-0.142	-0.099
C13orf38	-0.038	-0.115	-0.084
C13orf39	-0.025	-0.027	-0.04
C14orf1	0.088	0.119	0.074
C14orf101	0.028	0.068	-0.003
C14orf102	0.139	0.19	0.184
C14orf104	0.211	0.054	0.18
C14orf105	-0.145	-0.125	-0.183
C14orf106	0.058	0.018	-0.024
C14orf109	0.224	0.082	0.495
C14orf118	0.128	0.018	0.126
C14orf119	0.341	-0.092	0.345
C14orf128	0.252	-0.054	0.519
C14orf129	-0.133	0.061	-0.137
C14orf132	0.094	0.344	0.02
C14orf135	0.237	0.08	0.156
C14orf138	0.139	0.063	-0.001
C14orf139	-0.002	-0.127	0.032
C14orf142	0.102	0.074	0.257
C14orf145	0.064	0.033	0.038
C14orf147	0.177	0.059	0.229
C14orf149	0.094	0.069	0.095
C14orf156	0.043	0.078	0.222
C14orf159	-0.189	0.083	-0.133
C14orf162	0.257	0.53	0.159
C14orf166	0.156	0.16	0.041
C14orf167	0.539	0.138	0.474
C14orf169	-0.007	0.042	0.162
C14orf176	-0.064	-0.09	-0.066
C14orf179	0.12	0.409	0.096
C14orf182	-0.103	-0.179	-0.064
C14orf19	-0.07	-0.218	0.072
C14orf2	0.23	0.054	0.28
C14orf21	0.114	-0.045	0.087
C14orf23	0.042	-0.004	0.024
C14orf28	0.049	0.464	0.054
C14orf33	0.053	-0.152	-0.031
C14orf34	0.157	-0.151	0.548
C14orf37	0.122	0.143	0.155
C14orf39	-0.066	-0.083	-0.05
C14orf4	-0.036	-0.055	0.065
C14orf43	-0.06	0.074	-0.033
C14orf45	-0.111	0.433	-0.221
C14orf48	-0.167	-0.093	-0.224
C14orf49	-0.021	-0.119	0.01
C14orf55	0.108	0.084	0.054
C14orf64	-0.05	-0.053	-0.054
C14orf79	0.048	0.345	0.137
C14orf80	0.085	0.008	0.048
C14orf93	0.059	-0.1	0.192
C15orf17	-0.145	0.092	-0.13
C15orf23	-0.071	-0.105	-0.165
C15orf24	0.1	-0.024	0.213
C15orf26	-0.091	-0.09	-0.069
C15orf27	0.392	0.094	0.449
C15orf29	-0.073	-0.116	-0.171
C15orf33	-0.026	-0.078	0.047
C15orf38	0.063	0.287	-0.144
C15orf39	0.106	-0.126	0.251
C15orf40	-0.066	-0.01	-0.141
C15orf41	0.077	-0.104	0.015
C15orf42	-0.155	-0.152	-0.174
C15orf44	-0.09	-0.141	-0.135
C15orf48	-0.102	0.058	-0.176
C15orf5	0.167	-0.058	0.192
C15orf52	0.209	0.064	0.221
C15orf53	0.069	0.052	0.06
C15orf54	0.059	-0.083	0.291
C15orf55	0.052	-0.069	0.11
C15orf57	-0.068	-0.119	-0.101
C15orf58	-0.116	-0.149	-0.159
C15orf59	-0.015	0.055	-0.029
C15orf61	-0.082	-0.05	-0.004
C15orf62	-0.139	-0.072	-0.195
C15orf63	-0.173	0.231	-0.186
C16orf13	-0.096	-0.087	-0.113
C16orf3	0.064	-0.021	0.037
C16orf42	0.114	0.056	0.141
C16orf45	0.007	-0.172	-0.098
C16orf46	-0.256	-0.11	-0.212
C16orf48	0.202	0.124	0.264
C16orf5	0.317	0.156	0.183
C16orf52	-0.021	-0.093	0.138
C16orf53	-0.129	-0.146	-0.064
C16orf55	0.123	0.204	-0.093
C16orf57	-0.106	-0.24	-0.188
C16orf58	-0.118	-0.046	0.096
C16orf59	0.115	-0.124	0.113
C16orf61	-0.277	-0.003	-0.149
C16orf62	-0.111	-0.112	0.046
C16orf63	-0.083	-0.113	-0.285
C16orf68	0.215	0.014	0.131
C16orf7	-0.005	0.269	0.051
C16orf70	-0.016	-0.105	-0.134
C16orf72	0.029	0.262	-0.027
C16orf73	-0.015	-0.074	0.086
C16orf74	-0.181	0.457	-0.177
C16orf75	-0.041	0.051	0.007
C16orf79	-0.082	0.018	-0.238
C16orf80	0.035	-0.25	0.086
C16orf87	-0.105	0.121	-0.108
C16orf88	-0.118	-0.135	0.063
C16orf91	0.091	-0.056	0.194
C16orf92	0.119	0.081	0.032
C16orf93	-0.231	0.252	-0.173
C17orf100	0.302	0.117	0.298
C17orf101	-0.013	-0.177	0.15
C17orf104	0.428	0.215	0.233
C17orf105	0.235	0.427	0.287
C17orf106	0.221	0.345	0.271
C17orf107	-0.153	-0.106	-0.271
C17orf108	0.036	0.275	0.032
C17orf28	-0.142	0.493	-0.161
C17orf37	-0.198	-0.111	-0.061
C17orf39	-0.02	-0.212	0.003
C17orf42	0.007	0.049	0.018
C17orf44	-0.053	0.095	-0.085
C17orf47	0.024	-0.224	0.066
C17orf48	0.003	-0.111	0.035
C17orf51	0.217	-0.16	0.244
C17orf53	0.004	-0.012	0.068
C17orf55	0.18	0.062	0.383
C17orf56	0.007	0.145	0.226
C17orf57	0.06	0.093	0.088
C17orf58	0.087	0.001	0.238
C17orf59	-0.177	-0.196	-0.136
C17orf60	0.092	-0.154	0.179
C17orf62	-0.26	0.016	-0.201
C17orf63	0.203	-0.099	0.393
C17orf65	-0.147	0.102	-0.179
C17orf66	-0.082	0.035	-0.026
C17orf67	-0.063	-0.119	-0.088
C17orf69	-0.027	0.213	-0.193
C17orf70	-0.105	-0.041	0.067
C17orf71	0.28	0.109	0.27
C17orf72	0.421	0.288	0.134
C17orf73	-0.077	-0.048	-0.106
C17orf75	-0.15	-0.099	-0.146
C17orf76	-0.007	-0.109	-0.006
C17orf77	0.274	-0.002	0.427
C17orf78	-0.007	-0.205	-0.034
C17orf79	-0.047	-0.04	0.112
C17orf80	-0.061	-0.153	0.084
C17orf81	-0.118	-0.193	-0.071
C17orf82	0.006	-0.044	0.119
C17orf85	0.093	0.044	-0.082
C17orf86	0.037	0.1	0.134
C17orf88	-0.03	0.077	-0.081
C17orf89	0.005	0.053	0.114
C17orf90	0.04	0.122	0.241
C17orf91	0.151	0.255	0.031
C17orf95	0.176	0.043	0.395
C17orf96	-0.154	0.037	-0.136
C17orf97	0.08	0.041	-0.073
C17orf98	-0.092	0.113	-0.194
C17orf99	-0.092	-0.035	-0.128
C18orf1	-0.003	0.001	-0.026
C18orf10	-0.294	-0.226	-0.322
C18orf18	0.071	-0.139	0.16
C18orf19	0.216	-0.115	0.389
C18orf2	0.056	-0.002	0.172
C18orf21	0.054	-0.044	0.102
C18orf25	-0.077	-0.083	0.027
C18orf32	-0.13	0.038	0.051
C18orf45	0.01	-0.011	-0.05
C18orf54	-0.07	-0.246	-0.109
C18orf55	-0.133	-0.266	-0.037
C18orf56	0.017	-0.089	0.079
C18orf8	-0.121	-0.167	0.042
C19orf10	0.074	-0.2	0.155
C19orf12	0.404	0.056	0.272
C19orf18	-0.066	0.038	-0.103
C19orf2	0.304	0.126	0.125
C19orf20	-0.087	-0.19	-0.003
C19orf21	-0.043	0.104	-0.147
C19orf22	-0.12	-0.042	-0.082
C19orf23	-0.206	-0.295	-0.065
C19orf24	-0.028	-0.299	0.112
C19orf25	0.064	-0.025	0.16
C19orf28	0.358	-0.134	0.544
C19orf29	-0.145	-0.199	-0.002
C19orf33	0.061	0.226	-0.151
C19orf34	0.061	-0.035	0.037
C19orf35	-0.036	-0.106	0.166
C19orf38	0.056	0.013	-0.027
C19orf39	-0.01	0.292	0.081
C19orf40	0.086	-0.029	0.012
C19orf42	0.007	0.115	0.103
C19orf43	-0.19	-0.187	-0.132
C19orf44	-0.042	-0.112	0.18
C19orf46	-0.146	0.432	-0.146
C19orf47	0.115	0.023	-0.001
C19orf48	0.052	-0.005	0.067
C19orf50	-0.154	-0.024	-0.051
C19orf51	0.091	0.111	0.124
C19orf52	0.083	0.049	0.136
C19orf53	0.237	-0.095	0.344
C19orf54	-0.133	-0.179	-0.087
C19orf55	0.082	0.12	-0.151
C19orf56	0.022	0.045	0.137
C19orf57	0.12	0.049	0.117
C19orf59	-0.051	-0.021	-0.063
C19orf6	0.046	0.065	0.075
C19orf60	-0.219	-0.304	-0.033
C19orf61	-0.09	-0.172	-0.11
C19orf63	-0.102	0.058	-0.052
C19orf66	-0.027	-0.184	0.126
C19orf70	0.271	0.023	0.317
C19orf71	0.306	0.042	0.402
C19orf76	-0.148	-0.022	-0.095
C19orf77	-0.102	-0.062	-0.081
C1D	-0.068	-0.244	0.001
C1DP2	-0.148	0.196	-0.19
C1DP4	-0.096	0.343	-0.111
C1GALT1	-0.019	-0.25	-0.005
C1GALT1C1	-0.134	-0.001	-0.195
C1QBP	0.051	-0.28	0.172
C1QC	0.099	0.199	-0.069
C1QL1	0.004	0.056	-0.056
C1QTNF1	-0.075	-0.071	-0.002
C1QTNF2	0.128	0.257	0.007
C1QTNF3	0.08	-0.057	0.154
C1QTNF6	-0.106	-0.118	-0.155
C1QTNF8	0.134	0.112	0.013
C1QTNF9	0.029	-0.044	-0.059
C1R	0.091	0.18	-0.023
C1RL	-0.084	0.034	-0.212
C1S	-0.021	0.135	-0.04
C1orf101	0.012	-0.027	-0.023
C1orf103	0.062	0.038	0.08
C1orf104	-0.115	0.268	-0.063
C1orf105	-0.137	-0.056	-0.157
C1orf106	-0.178	0.041	-0.221
C1orf109	-0.197	-0.084	-0.052
C1orf110	-0.011	-0.066	-0.07
C1orf111	0.087	0.106	-0.003
C1orf112	-0.16	-0.162	-0.067
C1orf114	0.223	-0.002	0.125
C1orf115	0.27	0.224	0.22
C1orf116	-0.193	-0.152	-0.199
C1orf118	0.051	0.081	-0.072
C1orf122	-0.047	0.191	0.08
C1orf123	-0.034	-0.084	-0.112
C1orf124	0.278	0.267	0.142
C1orf126	-0.065	-0.142	0.075
C1orf130	-0.144	0.008	-0.111
C1orf131	-0.24	-0.153	-0.184
C1orf132	-0.243	0.077	-0.27
C1orf133	0.042	0.018	0.132
C1orf135	-0.181	-0.181	-0.12
C1orf144	-0.138	-0.341	-0.009
C1orf150	0.249	-0.02	0.449
C1orf151	-0.105	-0.126	0.167
C1orf156	-0.232	-0.069	-0.192
C1orf159	-0.11	-0.023	-0.085
C1orf161	0.027	0.05	-0.045
C1orf162	-0.088	-0.057	-0.086
C1orf163	-0.036	-0.038	0.09
C1orf168	-0.064	0.706	-0.052
C1orf172	-0.167	0.169	-0.175
C1orf174	-0.076	-0.479	0.013
C1orf175	-0.133	-0.196	-0.156
C1orf177	-0.021	0.021	0.092
C1orf182	-0.007	0.031	-0.048
C1orf183	0.072	0.085	0.162
C1orf185	0.225	-0.038	0.267
C1orf186	-0.088	0.097	-0.109
C1orf187	0.023	-0.009	-0.125
C1orf190	0.245	-0.09	0.351
C1orf198	0.1	0.023	0.156
C1orf200	-0.024	0.19	0.049
C1orf201	0.042	0.024	0.062
C1orf204	-0.184	-0.076	-0.196
C1orf21	0.039	-0.109	0.207
C1orf210	-0.187	0.264	-0.177
C1orf211	0.076	0.055	0.046
C1orf212	-0.014	-0.089	0.141
C1orf216	0.194	-0.026	0.334
C1orf223	-0.189	0.049	-0.148
C1orf226	-0.088	-0.135	-0.063
C1orf227	-0.159	-0.05	-0.216
C1orf228	-0.116	-0.11	-0.107
C1orf27	-0.17	0.172	-0.131
C1orf35	-0.103	-0.104	-0.146
C1orf38	0.126	-0.071	0.279
C1orf43	-0.035	-0.007	0.179
C1orf50	-0.319	-0.024	-0.332
C1orf51	-0.134	0.144	-0.204
C1orf52	-0.091	0.106	-0.118
C1orf53	0.104	0.057	0.121
C1orf55	-0.039	-0.176	-0.068
C1orf56	0.138	0.042	0.26
C1orf61	-0.054	-0.023	-0.057
C1orf63	-0.289	-0.078	-0.26
C1orf64	-0.051	0.714	-0.09
C1orf69	-0.097	0.282	-0.171
C1orf74	-0.215	-0.163	-0.077
C1orf77	-0.132	0.156	-0.102
C1orf84	-0.17	-0.134	-0.001
[truncated: 16,536 more rows]
